# Supplementary material for: Evaluation of knowledge and attitudes regarding Alzheimer’s disease and related dementia among medical students in Palestine: A cross-sectional study
Source: PLoS One. 2024 May 17;19(5):e0304012. doi: 10.1371/journal.pone.0304012 (PMC11101103; doi:10.1371/journal.pone.0304012)
Supplement: S1 Data — (XLS) [file pone.0304012.s001.xls]

## Sheet: Form Responses 1
Consent form	What is your age?	Gender:	Year of Study:	Marital status:	Residence type:	Do you have any experience with patients diagnosed with Alzheimer’s disease or related Dementias?	What is your main source of information related to Alzheimer's disease or dementia?	Tremor or shaking of the hands or arms is a common symptom in people with Alzheimer’s disease.	Trouble handling money or paying bills is a common early symptom of Alzheimer’s disease.	One symptom that can occur with Alzheimer’s disease is believing that other people are stealing one’s things.	Most people with Alzheimer’s disease remember recent events better than things that happened in the past.	It has been scientifically proven that mental exercise can prevent a person from getting Alzheimer’s disease.	People in their 30s can have Alzheimer’s disease.	Having high cholesterol may increase a person’s risk of developing Alzheimer’s disease.	Prescription drugs that help delay the progression of Alzheimer’s disease are available.	Having high blood pressure may increase a person’s risk of developing Alzheimer’s disease.	Genes can only partially account for the development of Alzheimer’s disease.	When a person with Alzheimer’s disease becomes agitated, a medical assessment might reveal other health problems that caused the agitation.	If trouble with memory and confusion started suddenly, it is likely due to Alzheimer’s disease.	Symptoms of severe depression can be mistaken for symptoms of Alzheimer’s disease.	Alzheimer’s disease is one type of dementia.	After symptoms of Alzheimer’s disease appear, the average life expectancy is 6 to 12 years.	In rare cases, people have recovered from Alzheimer’s disease.	A person with Alzheimer’s disease becomes increasingly likely to fall down as the disease gets worse.	Eventually, a person with Alzheimer’s disease will need 24-h supervision.	People with Alzheimer’s disease are particularly prone to depression.	Most people with Alzheimer’s disease live in nursing homes.	It is safe for people with Alzheimer’s disease to drive, as long as they have a companion in the car at all times.	People with Alzheimer’s disease do best with simple instructions given one step at a time.	When people with Alzheimer’s disease begin to have difficulty taking care of themselves, caregivers should take over right away.	If a person with Alzheimer’s disease becomes alert and agitated at night, a good strategy is to try to make sure that the person gets plenty of physical activity during the day.	When people with Alzheimer’s disease repeat the same question or story several times, it is helpful to remind them that they are repeating themselves.	Once people have Alzheimer’s disease, they are no longer capable of making informed decisions about their own care.	People whose Alzheimer’s disease is not yet severe can benefit from psychotherapy for depression and anxiety.	Poor nutrition can make the symptoms of Alzheimer’s disease worse.	When a person has Alzheimer’s disease, using reminder notes can contribute to decline.	Alzheimer’s disease cannot be cured.	Please rate each statement according to how much you agree or disagree with it. [It is rewarding to work with people who have Alzheimer’s disease and related dementias.]	Please rate each statement according to how much you agree or disagree with it. [I am afraid of people with Alzheimer’s disease and related dementias.]	Please rate each statement according to how much you agree or disagree with it. [People with Alzheimer’s disease and related dementias can be creative.]	Please rate each statement according to how much you agree or disagree with it. [I feel confident around people with Alzheimer’s disease and related dementias]	Please rate each statement according to how much you agree or disagree with it. [I am comfortable touching people with Alzheimer’s disease and related dementias.]	Please rate each statement according to how much you agree or disagree with it. [I feel uncomfortable being around people with Alzheimer’s disease and related dementias.]	Please rate each statement according to how much you agree or disagree with it. [Every person with Alzheimer’s disease and related dementias has different needs.]	Please rate each statement according to how much you agree or disagree with it. [I am not very familiar with Alzheimer’s disease and related dementias.]	Please rate each statement according to how much you agree or disagree with it. [I would avoid an agitated person with Alzheimer’s disease and related dementias.]	Please rate each statement according to how much you agree or disagree with it. [People with Alzheimer’s disease and related dementias like having familiar things nearby.]	Please rate each statement according to how much you agree or disagree with it. [It is important to know the past history of people with Alzheimer’s disease and related dementias.]	Please rate each statement according to how much you agree or disagree with it. [It is possible to enjoy interacting with people with Alzheimer’s disease and related dementias.]
I would like to participate in this study.	Equal to or more than twenty	Male	Sixth Year	Single	City	No	Internet	FALSE	TRUE	FALSE	TRUE	TRUE	FALSE	TRUE	TRUE	FALSE	TRUE	TRUE	FALSE	FALSE	TRUE	FALSE	TRUE	TRUE	FALSE	TRUE	FALSE	TRUE	TRUE	TRUE	FALSE	TRUE	FALSE	TRUE	TRUE	FALSE	TRUE	Slightly Disagree	Disagree	Neutral	Slightly Agree	Agree	Disagree	Strongly Agree	Slightly Disagree	Disagree	Neutral	Agree	Agree
I would like to participate in this study.	Equal to or more than twenty	Male	Fifth Year	Single	Village	Yes	Curriculum	FALSE	TRUE	FALSE	FALSE	FALSE	TRUE	TRUE	TRUE	FALSE	TRUE	TRUE	FALSE	FALSE	TRUE	FALSE	TRUE	TRUE	FALSE	FALSE	TRUE	TRUE	TRUE	FALSE	TRUE	TRUE	FALSE	TRUE	TRUE	TRUE	FALSE	Neutral	Strongly Disagree	Agree	Slightly Agree	Agree	Slightly Disagree	Neutral	Slightly Agree	Disagree	Slightly Agree	Agree	Strongly Agree
I would like to participate in this study.	Equal to or more than twenty	Male	Sixth Year	Single	Village	No	Curriculum	FALSE	TRUE	FALSE	FALSE	TRUE	FALSE	FALSE	TRUE	FALSE	TRUE	TRUE	FALSE	TRUE	TRUE	FALSE	FALSE	TRUE	TRUE	TRUE	TRUE	FALSE	TRUE	TRUE	TRUE	FALSE	FALSE	FALSE	FALSE	TRUE	TRUE	Neutral	Strongly Disagree	Strongly Disagree	Slightly Disagree	Neutral	Neutral	Neutral	Disagree	Strongly Disagree	Neutral	Agree	Neutral
I would like to participate in this study.	Equal to or more than twenty	Male	Sixth Year	Single	Village	No	Curriculum	FALSE	FALSE	FALSE	FALSE	TRUE	TRUE	TRUE	TRUE	TRUE	FALSE	TRUE	FALSE	FALSE	TRUE	FALSE	TRUE	FALSE	FALSE	FALSE	TRUE	TRUE	FALSE	TRUE	TRUE	FALSE	FALSE	TRUE	FALSE	FALSE	FALSE	Strongly Disagree	Disagree	Disagree	Slightly Disagree	Disagree	Disagree	Slightly Disagree	Disagree	Slightly Disagree	Disagree	Disagree	Slightly Disagree
I would like to participate in this study.	Equal to or more than twenty	Female	Sixth Year	Single	Village	No	Internet	FALSE	FALSE	TRUE	FALSE	TRUE	FALSE	TRUE	TRUE	TRUE	FALSE	TRUE	FALSE	TRUE	TRUE	FALSE	TRUE	TRUE	TRUE	TRUE	TRUE	FALSE	TRUE	TRUE	TRUE	FALSE	FALSE	TRUE	TRUE	FALSE	FALSE	Strongly Agree	Strongly Disagree	Agree	Disagree	Slightly Disagree	Slightly Agree	Disagree	Slightly Disagree	Disagree	Disagree	Disagree	Disagree
I would like to participate in this study.	Equal to or more than twenty	Female	Sixth Year	Single	Village	No	Curriculum	TRUE	TRUE	TRUE	FALSE	TRUE	TRUE	TRUE	TRUE	TRUE	TRUE	TRUE	FALSE	TRUE	TRUE	TRUE	FALSE	TRUE	TRUE	TRUE	TRUE	FALSE	TRUE	TRUE	FALSE	TRUE	FALSE	TRUE	TRUE	TRUE	TRUE	Slightly Agree	Strongly Disagree	Slightly Disagree	Disagree	Agree	Agree	Strongly Agree	Slightly Disagree	Strongly Agree	Strongly Agree	Strongly Agree	Slightly Disagree
I would like to participate in this study.	Equal to or more than twenty	Male	Sixth Year	Divorced	City	No	Internet	FALSE	FALSE	TRUE	TRUE	TRUE	FALSE	TRUE	TRUE	FALSE	TRUE	TRUE	FALSE	TRUE	FALSE	FALSE	TRUE	FALSE	FALSE	TRUE	TRUE	TRUE	FALSE	FALSE	TRUE	TRUE	FALSE	TRUE	FALSE	FALSE	TRUE	Strongly Disagree	Disagree	Slightly Disagree	Disagree	Strongly Disagree	Disagree	Disagree	Disagree	Disagree	Disagree	Disagree	Strongly Disagree
I would like to participate in this study.	Equal to or more than twenty	Male	Sixth Year	Single	Village	Yes	Internet	FALSE	FALSE	FALSE	FALSE	FALSE	FALSE	FALSE	TRUE	TRUE	TRUE	TRUE	FALSE	TRUE	TRUE	FALSE	FALSE	TRUE	TRUE	TRUE	TRUE	FALSE	TRUE	TRUE	TRUE	FALSE	TRUE	TRUE	TRUE	FALSE	TRUE	Neutral	Strongly Disagree	Disagree	Neutral	Neutral	Slightly Disagree	Agree	Agree	Slightly Agree	Agree	Agree	Agree
I would like to participate in this study.	Equal to or more than twenty	Female	Fourth Year	Single	City	No	Curriculum	TRUE	FALSE	FALSE	FALSE	FALSE	TRUE	TRUE	TRUE	FALSE	TRUE	TRUE	TRUE	FALSE	TRUE	FALSE	FALSE	FALSE	TRUE	TRUE	FALSE	TRUE	TRUE	TRUE	FALSE	FALSE	TRUE	TRUE	FALSE	TRUE	TRUE	Agree	Disagree	Disagree	Slightly Disagree	Agree	Slightly Disagree	Agree	Agree	Disagree	Agree	Agree	Disagree
I would like to participate in this study.	Equal to or more than twenty	Female	Third Year	Single	Village	No	Curriculum	TRUE	FALSE	TRUE	FALSE	FALSE	TRUE	FALSE	TRUE	FALSE	TRUE	FALSE	TRUE	TRUE	TRUE	TRUE	FALSE	TRUE	TRUE	FALSE	TRUE	FALSE	FALSE	TRUE	FALSE	TRUE	TRUE	TRUE	FALSE	FALSE	TRUE	Strongly Disagree	Disagree	Disagree	Neutral	Disagree	Strongly Disagree	Strongly Agree	Agree	Neutral	Agree	Strongly Agree	Agree
I would like to participate in this study.	Equal to or more than twenty	Female	Second Year	Single	Village	Yes	Internet	FALSE	TRUE	TRUE	FALSE	TRUE	FALSE	TRUE	TRUE	FALSE	TRUE	TRUE	FALSE	TRUE	TRUE	FALSE	FALSE	TRUE	TRUE	TRUE	TRUE	FALSE	TRUE	TRUE	TRUE	FALSE	TRUE	TRUE	TRUE	FALSE	TRUE	Slightly Disagree	Strongly Disagree	Neutral	Slightly Agree	Slightly Agree	Slightly Agree	Slightly Agree	Slightly Agree	Neutral	Slightly Agree	Slightly Disagree	Agree
I would like to participate in this study.	Equal to or more than twenty	Female	Second Year	Single	Village	Yes	Internet	FALSE	TRUE	TRUE	FALSE	TRUE	TRUE	FALSE	TRUE	FALSE	FALSE	TRUE	TRUE	FALSE	TRUE	FALSE	TRUE	TRUE	FALSE	TRUE	FALSE	FALSE	TRUE	TRUE	TRUE	FALSE	TRUE	TRUE	TRUE	TRUE	TRUE	Disagree	Slightly Disagree	Agree	Strongly Disagree	Strongly Disagree	Slightly Agree	Agree	Agree	Disagree	Agree	Slightly Disagree	Slightly Disagree
I would like to participate in this study.	Equal to or more than twenty	Female	Fifth Year	Single	City	Yes	Internet	TRUE	TRUE	TRUE	FALSE	FALSE	TRUE	TRUE	TRUE	TRUE	TRUE	TRUE	FALSE	TRUE	TRUE	TRUE	TRUE	TRUE	TRUE	TRUE	TRUE	FALSE	TRUE	TRUE	TRUE	FALSE	TRUE	TRUE	TRUE	TRUE	TRUE	Strongly Agree	Strongly Disagree	Strongly Agree	Neutral	Slightly Agree	Disagree	Agree	Disagree	Disagree	Slightly Agree	Disagree	Disagree
I would like to participate in this study.	Equal to or more than twenty	Female	Fifth Year	Single	Village	Yes	Curriculum	FALSE	TRUE	TRUE	FALSE	FALSE	TRUE	TRUE	TRUE	TRUE	TRUE	TRUE	FALSE	TRUE	TRUE	TRUE	FALSE	TRUE	TRUE	TRUE	TRUE	FALSE	TRUE	TRUE	TRUE	TRUE	TRUE	FALSE	TRUE	FALSE	TRUE	Slightly Disagree	Strongly Disagree	Neutral	Neutral	Agree	Disagree	Agree	Neutral	Agree	Agree	Agree	Agree
I would like to participate in this study.	Equal to or more than twenty	Female	Third Year	Single	City	No	Curriculum	TRUE	TRUE	FALSE	FALSE	FALSE	TRUE	TRUE	TRUE	FALSE	FALSE	TRUE	FALSE	TRUE	FALSE	TRUE	TRUE	TRUE	TRUE	TRUE	TRUE	FALSE	TRUE	TRUE	TRUE	TRUE	TRUE	TRUE	TRUE	TRUE	TRUE	Disagree	Strongly Disagree	Strongly Agree	Neutral	Slightly Agree	Disagree	Slightly Agree	Slightly Disagree	Strongly Agree	Strongly Agree	Neutral	Neutral
I would like to participate in this study.	Equal to or more than twenty	Male	Fourth Year	Single	City	No	Internet	TRUE	FALSE	TRUE	TRUE	TRUE	FALSE	FALSE	TRUE	FALSE	FALSE	TRUE	TRUE	TRUE	TRUE	TRUE	TRUE	TRUE	TRUE	TRUE	TRUE	FALSE	FALSE	TRUE	FALSE	FALSE	TRUE	TRUE	TRUE	TRUE	TRUE	Neutral	Disagree	Neutral	Neutral	Neutral	Disagree	Agree	Neutral	Neutral	Neutral	Agree	Agree
I would like to participate in this study.	Less than twenty	Male	Second Year	Single	City	Yes	Internet	FALSE	FALSE	TRUE	FALSE	TRUE	TRUE	FALSE	TRUE	TRUE	TRUE	FALSE	TRUE	FALSE	TRUE	FALSE	TRUE	FALSE	FALSE	TRUE	FALSE	FALSE	TRUE	TRUE	TRUE	TRUE	FALSE	TRUE	TRUE	TRUE	TRUE	Neutral	Strongly Disagree	Disagree	Neutral	Strongly Agree	Strongly Agree	Agree	Agree	Strongly Disagree	Neutral	Disagree	Neutral
I would like to participate in this study.	Equal to or more than twenty	Male	Fifth Year	Single	City	No	Internet	TRUE	TRUE	TRUE	FALSE	TRUE	FALSE	TRUE	TRUE	TRUE	FALSE	TRUE	TRUE	TRUE	TRUE	FALSE	FALSE	TRUE	TRUE	TRUE	TRUE	FALSE	FALSE	TRUE	TRUE	FALSE	TRUE	FALSE	TRUE	TRUE	FALSE	Slightly Agree	Neutral	Slightly Agree	Slightly Agree	Neutral	Neutral	Agree	Agree	Agree	Agree	Strongly Agree	Neutral
I would like to participate in this study.	Less than twenty	Male	Second Year	Single	City	No	Internet	TRUE	TRUE	FALSE	FALSE	TRUE	FALSE	TRUE	TRUE	TRUE	TRUE	TRUE	FALSE	TRUE	TRUE	TRUE	TRUE	TRUE	FALSE	TRUE	FALSE	FALSE	FALSE	TRUE	FALSE	FALSE	TRUE	TRUE	TRUE	FALSE	TRUE	Neutral	Disagree	Neutral	Disagree	Slightly Disagree	Disagree	Agree	Slightly Agree	Slightly Agree	Agree	Agree	Agree
I would like to participate in this study.	Equal to or more than twenty	Male	Third Year	Single	Village	No	Internet	FALSE	TRUE	TRUE	FALSE	TRUE	FALSE	FALSE	FALSE	FALSE	FALSE	TRUE	FALSE	TRUE	TRUE	TRUE	TRUE	TRUE	TRUE	TRUE	TRUE	FALSE	TRUE	TRUE	TRUE	FALSE	FALSE	FALSE	TRUE	TRUE	FALSE	Neutral	Strongly Disagree	Slightly Disagree	Neutral	Neutral	Strongly Disagree	Neutral	Strongly Disagree	Strongly Disagree	Neutral	Neutral	Neutral
I would like to participate in this study.	Equal to or more than twenty	Female	Sixth Year	Single	City	No	Curriculum	FALSE	TRUE	TRUE	TRUE	TRUE	TRUE	TRUE	FALSE	FALSE	TRUE	TRUE	FALSE	TRUE	TRUE	TRUE	TRUE	TRUE	TRUE	TRUE	TRUE	TRUE	TRUE	TRUE	TRUE	TRUE	FALSE	TRUE	TRUE	TRUE	TRUE	Strongly Agree	Strongly Disagree	Strongly Agree	Agree	Agree	Strongly Disagree	Slightly Agree	Agree	Disagree	Agree	Strongly Agree	Strongly Agree
I would like to participate in this study.	Equal to or more than twenty	Female	Third Year	Single	City	Yes	Curriculum	FALSE	TRUE	TRUE	FALSE	TRUE	TRUE	FALSE	FALSE	FALSE	FALSE	TRUE	TRUE	FALSE	TRUE	TRUE	FALSE	TRUE	TRUE	TRUE	TRUE	FALSE	FALSE	TRUE	FALSE	FALSE	TRUE	FALSE	TRUE	TRUE	TRUE	Disagree	Strongly Disagree	Slightly Disagree	Disagree	Agree	Slightly Disagree	Strongly Agree	Slightly Agree	Slightly Agree	Neutral	Strongly Agree	Neutral
I would like to participate in this study.	Equal to or more than twenty	Female	Third Year	Single	City	No	Internet	TRUE	TRUE	FALSE	FALSE	TRUE	FALSE	TRUE	TRUE	TRUE	TRUE	TRUE	FALSE	TRUE	TRUE	TRUE	FALSE	TRUE	TRUE	TRUE	FALSE	FALSE	FALSE	TRUE	TRUE	FALSE	TRUE	TRUE	TRUE	FALSE	TRUE	Disagree	Slightly Disagree	Strongly Disagree	Disagree	Disagree	Strongly Disagree	Disagree	Strongly Disagree	Disagree	Disagree	Disagree	Disagree
I would like to participate in this study.	Equal to or more than twenty	Female	Fifth Year	Single	City	No	Curriculum	FALSE	TRUE	TRUE	FALSE	FALSE	TRUE	FALSE	FALSE	TRUE	TRUE	TRUE	FALSE	TRUE	TRUE	TRUE	FALSE	TRUE	TRUE	TRUE	FALSE	FALSE	TRUE	TRUE	TRUE	FALSE	TRUE	TRUE	TRUE	TRUE	TRUE	Neutral	Slightly Agree	Agree	Slightly Disagree	Agree	Neutral	Strongly Agree	Strongly Agree	Slightly Disagree	Neutral	Strongly Agree	Strongly Agree
I would like to participate in this study.	Equal to or more than twenty	Female	Third Year	Married	City	No	Internet	FALSE	TRUE	TRUE	FALSE	TRUE	TRUE	TRUE	TRUE	TRUE	FALSE	TRUE	TRUE	FALSE	TRUE	TRUE	FALSE	FALSE	TRUE	TRUE	TRUE	FALSE	TRUE	TRUE	TRUE	TRUE	FALSE	TRUE	TRUE	FALSE	TRUE	Disagree	Strongly Disagree	Slightly Agree	Agree	Agree	Strongly Disagree	Agree	Slightly Disagree	Disagree	Strongly Agree	Agree	Agree
I would like to participate in this study.	Equal to or more than twenty	Female	Fifth Year	Single	Village	No	Curriculum	FALSE	FALSE	TRUE	FALSE	TRUE	FALSE	TRUE	FALSE	TRUE	TRUE	TRUE	FALSE	TRUE	TRUE	TRUE	FALSE	TRUE	TRUE	TRUE	TRUE	FALSE	FALSE	TRUE	TRUE	FALSE	TRUE	FALSE	TRUE	FALSE	TRUE	Neutral	Strongly Disagree	Slightly Disagree	Neutral	Neutral	Disagree	Agree	Strongly Agree	Slightly Agree	Neutral	Strongly Agree	Agree
I would like to participate in this study.	Equal to or more than twenty	Female	Sixth Year	Single	Village	Yes	Curriculum	FALSE	TRUE	FALSE	FALSE	TRUE	TRUE	FALSE	TRUE	FALSE	TRUE	TRUE	FALSE	TRUE	TRUE	FALSE	TRUE	TRUE	FALSE	TRUE	FALSE	FALSE	TRUE	TRUE	FALSE	TRUE	TRUE	FALSE	TRUE	FALSE	FALSE	Neutral	Neutral	Neutral	Neutral	Neutral	Neutral	Neutral	Neutral	Neutral	Neutral	Neutral	Neutral
I would like to participate in this study.	Equal to or more than twenty	Female	Third Year	Single	Village	No	Internet	TRUE	TRUE	TRUE	TRUE	TRUE	TRUE	TRUE	FALSE	FALSE	TRUE	TRUE	FALSE	TRUE	TRUE	FALSE	TRUE	TRUE	FALSE	TRUE	FALSE	FALSE	TRUE	FALSE	TRUE	TRUE	FALSE	TRUE	TRUE	TRUE	TRUE	Strongly Agree	Strongly Disagree	Agree	Slightly Agree	Slightly Agree	Disagree	Strongly Agree	Slightly Agree	Disagree	Strongly Agree	Strongly Agree	Agree
I would like to participate in this study.	Equal to or more than twenty	Female	Fourth Year	Single	Village	No	Internet	TRUE	TRUE	FALSE	TRUE	FALSE	FALSE	TRUE	TRUE	TRUE	TRUE	TRUE	TRUE	TRUE	TRUE	TRUE	FALSE	TRUE	TRUE	FALSE	TRUE	FALSE	TRUE	TRUE	FALSE	FALSE	TRUE	TRUE	TRUE	FALSE	TRUE	Disagree	Strongly Disagree	Slightly Agree	Agree	Agree	Disagree	Agree	Disagree	Agree	Agree	Strongly Agree	Strongly Agree
I would like to participate in this study.	Equal to or more than twenty	Male	Sixth Year	Single	City	No	Curriculum	FALSE	FALSE	FALSE	FALSE	TRUE	TRUE	TRUE	TRUE	TRUE	TRUE	FALSE	FALSE	TRUE	TRUE	TRUE	FALSE	TRUE	FALSE	FALSE	FALSE	FALSE	TRUE	FALSE	TRUE	TRUE	FALSE	FALSE	TRUE	TRUE	TRUE	Slightly Disagree	Slightly Disagree	Disagree	Slightly Disagree	Slightly Disagree	Slightly Disagree	Slightly Agree	Slightly Agree	Neutral	Agree	Agree	Slightly Agree
I would like to participate in this study.	Equal to or more than twenty	Female	Third Year	Single	Village	Yes	Internet	FALSE	TRUE	FALSE	FALSE	TRUE	FALSE	FALSE	TRUE	FALSE	TRUE	TRUE	FALSE	TRUE	TRUE	TRUE	FALSE	FALSE	TRUE	TRUE	TRUE	TRUE	TRUE	TRUE	FALSE	FALSE	TRUE	TRUE	TRUE	TRUE	TRUE	Agree	Strongly Disagree	Slightly Disagree	Neutral	Slightly Agree	Strongly Disagree	Strongly Agree	Slightly Agree	Strongly Disagree	Agree	Strongly Agree	Slightly Agree
I would like to participate in this study.	Equal to or more than twenty	Female	Fifth Year	Single	City	No	Curriculum	FALSE	TRUE	FALSE	FALSE	FALSE	TRUE	FALSE	TRUE	FALSE	TRUE	TRUE	FALSE	FALSE	FALSE	TRUE	FALSE	TRUE	TRUE	FALSE	TRUE	FALSE	TRUE	TRUE	TRUE	FALSE	FALSE	TRUE	TRUE	FALSE	TRUE	Disagree	Strongly Disagree	Neutral	Neutral	Strongly Agree	Strongly Disagree	Strongly Agree	Slightly Agree	Agree	Strongly Agree	Slightly Agree	Strongly Agree
I would like to participate in this study.	Equal to or more than twenty	Male	Sixth Year	Single	City	Yes	Curriculum	TRUE	TRUE	TRUE	TRUE	TRUE	TRUE	TRUE	TRUE	TRUE	TRUE	TRUE	FALSE	TRUE	TRUE	TRUE	FALSE	TRUE	TRUE	TRUE	FALSE	FALSE	TRUE	TRUE	TRUE	FALSE	TRUE	TRUE	TRUE	TRUE	TRUE	Neutral	Disagree	Slightly Disagree	Neutral	Slightly Agree	Slightly Disagree	Agree	Neutral	Slightly Disagree	Slightly Agree	Slightly Disagree	Agree
I would like to participate in this study.	Equal to or more than twenty	Male	Sixth Year	Single	City	Yes	Curriculum	TRUE	TRUE	FALSE	FALSE	TRUE	TRUE	TRUE	TRUE	FALSE	TRUE	TRUE	FALSE	TRUE	TRUE	TRUE	FALSE	FALSE	TRUE	TRUE	FALSE	TRUE	TRUE	TRUE	FALSE	FALSE	FALSE	TRUE	TRUE	FALSE	TRUE	Agree	Disagree	Strongly Agree	Neutral	Agree	Strongly Disagree	Disagree	Slightly Disagree	Slightly Agree	Slightly Agree	Strongly Agree	Strongly Agree
I would like to participate in this study.	Equal to or more than twenty	Female	Sixth Year	Single	City	Yes	Curriculum	FALSE	TRUE	TRUE	FALSE	TRUE	TRUE	FALSE	TRUE	FALSE	TRUE	TRUE	FALSE	TRUE	TRUE	TRUE	FALSE	TRUE	TRUE	TRUE	FALSE	FALSE	FALSE	TRUE	FALSE	FALSE	TRUE	TRUE	TRUE	FALSE	TRUE	Strongly Agree	Disagree	Strongly Disagree	Agree	Agree	Disagree	Strongly Agree	Neutral	Agree	Strongly Agree	Agree	Strongly Agree
I would like to participate in this study.	Equal to or more than twenty	Female	Sixth Year	Single	City	No	Curriculum	FALSE	TRUE	TRUE	FALSE	TRUE	FALSE	FALSE	TRUE	FALSE	TRUE	TRUE	TRUE	TRUE	TRUE	FALSE	TRUE	TRUE	TRUE	TRUE	TRUE	TRUE	TRUE	TRUE	FALSE	FALSE	TRUE	TRUE	FALSE	TRUE	TRUE	Neutral	Strongly Disagree	Agree	Neutral	Slightly Agree	Strongly Disagree	Agree	Neutral	Strongly Disagree	Agree	Agree	Agree
I would like to participate in this study.	Equal to or more than twenty	Male	Fifth Year	Single	City	Yes	Curriculum	TRUE	TRUE	FALSE	FALSE	FALSE	TRUE	FALSE	TRUE	FALSE	FALSE	TRUE	FALSE	TRUE	TRUE	FALSE	FALSE	TRUE	TRUE	TRUE	TRUE	FALSE	TRUE	TRUE	TRUE	TRUE	TRUE	TRUE	FALSE	FALSE	TRUE	Neutral	Slightly Agree	Slightly Agree	Neutral	Slightly Disagree	Disagree	Neutral	Neutral	Slightly Agree	Slightly Agree	Agree	Agree
I would like to participate in this study.	Equal to or more than twenty	Male	Fifth Year	Single	Village	No	Curriculum	TRUE	FALSE	TRUE	FALSE	TRUE	FALSE	TRUE	TRUE	TRUE	TRUE	TRUE	FALSE	TRUE	TRUE	FALSE	TRUE	FALSE	FALSE	TRUE	FALSE	FALSE	TRUE	FALSE	TRUE	TRUE	TRUE	TRUE	FALSE	TRUE	TRUE	Agree	Strongly Disagree	Agree	Neutral	Agree	Strongly Disagree	Slightly Agree	Neutral	Disagree	Slightly Agree	Slightly Agree	Agree
I would like to participate in this study.	Equal to or more than twenty	Male	Fourth Year	Single	City	Yes	Internet	FALSE	TRUE	FALSE	FALSE	TRUE	FALSE	FALSE	TRUE	FALSE	TRUE	TRUE	FALSE	FALSE	TRUE	FALSE	FALSE	TRUE	TRUE	TRUE	TRUE	FALSE	TRUE	TRUE	FALSE	FALSE	TRUE	FALSE	TRUE	FALSE	TRUE	Disagree	Strongly Disagree	Neutral	Neutral	Strongly Agree	Strongly Disagree	Agree	Slightly Disagree	Slightly Agree	Slightly Agree	Slightly Agree	Agree
I would like to participate in this study.	Equal to or more than twenty	Male	Fifth Year	Single	City	Yes	Internet	TRUE	TRUE	FALSE	FALSE	TRUE	TRUE	FALSE	TRUE	TRUE	FALSE	TRUE	FALSE	TRUE	TRUE	FALSE	FALSE	TRUE	TRUE	TRUE	TRUE	FALSE	TRUE	FALSE	TRUE	FALSE	TRUE	TRUE	TRUE	FALSE	TRUE	Neutral	Disagree	Slightly Disagree	Slightly Disagree	Strongly Agree	Slightly Agree	Slightly Agree	Slightly Agree	Agree	Slightly Agree	Strongly Agree	Agree
I would like to participate in this study.	Equal to or more than twenty	Male	Third Year	Single	City	Yes	Internet	FALSE	FALSE	TRUE	FALSE	TRUE	FALSE	FALSE	TRUE	FALSE	TRUE	TRUE	TRUE	TRUE	TRUE	TRUE	FALSE	FALSE	TRUE	TRUE	FALSE	FALSE	FALSE	TRUE	TRUE	FALSE	TRUE	FALSE	TRUE	FALSE	TRUE	Neutral	Disagree	Disagree	Neutral	Neutral	Disagree	Strongly Agree	Strongly Disagree	Neutral	Slightly Agree	Strongly Agree	Strongly Disagree
I would like to participate in this study.	Equal to or more than twenty	Male	Fifth Year	Single	City	Yes	Internet	FALSE	FALSE	TRUE	FALSE	FALSE	TRUE	FALSE	TRUE	FALSE	TRUE	TRUE	FALSE	TRUE	TRUE	TRUE	FALSE	TRUE	TRUE	TRUE	FALSE	FALSE	TRUE	FALSE	TRUE	FALSE	FALSE	FALSE	TRUE	FALSE	TRUE	Neutral	Disagree	Agree	Disagree	Agree	Slightly Agree	Strongly Agree	Disagree	Strongly Agree	Agree	Neutral	Strongly Agree
I would like to participate in this study.	Equal to or more than twenty	Male	Fifth Year	Single	City	Yes	Curriculum	FALSE	TRUE	TRUE	TRUE	TRUE	TRUE	TRUE	FALSE	TRUE	FALSE	TRUE	FALSE	TRUE	TRUE	FALSE	FALSE	TRUE	TRUE	TRUE	TRUE	TRUE	TRUE	TRUE	TRUE	TRUE	FALSE	TRUE	TRUE	FALSE	TRUE	Agree	Slightly Disagree	Slightly Agree	Neutral	Strongly Agree	Disagree	Strongly Agree	Slightly Agree	Disagree	Agree	Agree	Agree
I would like to participate in this study.	Equal to or more than twenty	Female	Fifth Year	Single	City	No	Curriculum	FALSE	TRUE	TRUE	FALSE	TRUE	TRUE	FALSE	TRUE	FALSE	FALSE	TRUE	FALSE	TRUE	FALSE	TRUE	FALSE	TRUE	TRUE	TRUE	TRUE	FALSE	TRUE	FALSE	TRUE	FALSE	TRUE	TRUE	TRUE	FALSE	TRUE	Agree	Strongly Disagree	Slightly Agree	Disagree	Strongly Agree	Strongly Disagree	Strongly Agree	Agree	Neutral	Slightly Agree	Strongly Agree	Strongly Agree
I would like to participate in this study.	Equal to or more than twenty	Female	Fourth Year	Single	City	No	Awareness Campaigns	TRUE	TRUE	TRUE	FALSE	FALSE	TRUE	TRUE	TRUE	TRUE	TRUE	TRUE	FALSE	FALSE	TRUE	TRUE	FALSE	TRUE	TRUE	TRUE	TRUE	FALSE	TRUE	FALSE	FALSE	FALSE	TRUE	TRUE	TRUE	TRUE	TRUE	Agree	Disagree	Slightly Disagree	Agree	Slightly Agree	Disagree	Agree	Strongly Agree	Slightly Agree	Strongly Agree	Neutral	Strongly Agree
I would like to participate in this study.	Equal to or more than twenty	Male	Fifth Year	Single	City	No	Curriculum	FALSE	TRUE	TRUE	FALSE	FALSE	FALSE	FALSE	FALSE	TRUE	FALSE	FALSE	FALSE	TRUE	TRUE	FALSE	FALSE	FALSE	TRUE	TRUE	TRUE	FALSE	TRUE	FALSE	TRUE	FALSE	TRUE	FALSE	TRUE	FALSE	TRUE	Slightly Agree	Slightly Agree	Neutral	Disagree	Slightly Disagree	Slightly Agree	Slightly Agree	Slightly Agree	Agree	Agree	Slightly Agree	Neutral
I would like to participate in this study.	Equal to or more than twenty	Female	Fifth Year	Single	Camp	No	Curriculum	FALSE	TRUE	TRUE	TRUE	TRUE	TRUE	FALSE	TRUE	FALSE	TRUE	TRUE	FALSE	TRUE	TRUE	TRUE	FALSE	TRUE	TRUE	TRUE	FALSE	FALSE	TRUE	TRUE	FALSE	FALSE	TRUE	FALSE	TRUE	FALSE	TRUE	Disagree	Neutral	Neutral	Neutral	Neutral	Neutral	Agree	Neutral	Slightly Agree	Agree	Slightly Agree	Neutral
I would like to participate in this study.	Equal to or more than twenty	Female	Fifth Year	Single	City	Yes	Awareness Campaigns	FALSE	FALSE	FALSE	FALSE	TRUE	FALSE	TRUE	TRUE	TRUE	TRUE	TRUE	TRUE	TRUE	TRUE	TRUE	TRUE	TRUE	TRUE	TRUE	TRUE	FALSE	FALSE	TRUE	FALSE	FALSE	TRUE	TRUE	TRUE	TRUE	TRUE	Strongly Agree	Disagree	Slightly Disagree	Slightly Disagree	Agree	Disagree	Agree	Disagree	Disagree	Slightly Agree	Agree	Neutral
I would like to participate in this study.	Equal to or more than twenty	Female	Sixth Year	Single	City	No	Curriculum	TRUE	TRUE	TRUE	FALSE	TRUE	FALSE	TRUE	TRUE	TRUE	FALSE	TRUE	FALSE	TRUE	TRUE	TRUE	FALSE	TRUE	TRUE	TRUE	FALSE	FALSE	TRUE	TRUE	TRUE	FALSE	FALSE	TRUE	TRUE	TRUE	TRUE	Disagree	Strongly Disagree	Neutral	Slightly Disagree	Neutral	Disagree	Strongly Agree	Disagree	Disagree	Neutral	Strongly Agree	Agree
I would like to participate in this study.	Equal to or more than twenty	Female	Sixth Year	Single	City	No	Curriculum	TRUE	FALSE	TRUE	FALSE	FALSE	TRUE	FALSE	TRUE	TRUE	FALSE	TRUE	FALSE	TRUE	TRUE	TRUE	TRUE	TRUE	TRUE	TRUE	FALSE	FALSE	FALSE	TRUE	TRUE	FALSE	FALSE	TRUE	TRUE	FALSE	TRUE	Slightly Agree	Strongly Disagree	Slightly Disagree	Slightly Disagree	Neutral	Disagree	Strongly Agree	Slightly Agree	Slightly Agree	Agree	Agree	Slightly Agree
I would like to participate in this study.	Equal to or more than twenty	Male	Fifth Year	Single	City	No	Curriculum	FALSE	TRUE	FALSE	FALSE	TRUE	FALSE	FALSE	FALSE	FALSE	FALSE	TRUE	FALSE	TRUE	TRUE	FALSE	TRUE	TRUE	TRUE	TRUE	TRUE	FALSE	TRUE	TRUE	TRUE	FALSE	FALSE	TRUE	TRUE	FALSE	TRUE	Neutral	Strongly Disagree	Neutral	Neutral	Agree	Disagree	Strongly Agree	Neutral	Disagree	Agree	Strongly Agree	Strongly Agree
I would like to participate in this study.	Equal to or more than twenty	Male	Sixth Year	Single	Camp	Yes	Curriculum	FALSE	FALSE	TRUE	TRUE	TRUE	TRUE	TRUE	TRUE	FALSE	FALSE	TRUE	FALSE	TRUE	TRUE	FALSE	FALSE	TRUE	TRUE	TRUE	FALSE	TRUE	TRUE	TRUE	FALSE	FALSE	FALSE	TRUE	TRUE	FALSE	TRUE	Agree	Slightly Disagree	Agree	Neutral	Agree	Disagree	Agree	Neutral	Agree	Slightly Agree	Slightly Agree	Agree
I would like to participate in this study.	Equal to or more than twenty	Female	Sixth Year	Single	City	No	Internet	TRUE	TRUE	FALSE	FALSE	TRUE	FALSE	TRUE	FALSE	FALSE	TRUE	TRUE	FALSE	TRUE	TRUE	TRUE	FALSE	TRUE	TRUE	TRUE	TRUE	FALSE	TRUE	FALSE	TRUE	FALSE	TRUE	TRUE	TRUE	FALSE	TRUE	Disagree	Strongly Disagree	Slightly Disagree	Disagree	Agree	Agree	Agree	Slightly Agree	Slightly Agree	Agree	Strongly Agree	Agree
I would like to participate in this study.	Equal to or more than twenty	Female	Sixth Year	Single	Camp	Yes	Curriculum	FALSE	TRUE	TRUE	FALSE	TRUE	TRUE	FALSE	TRUE	TRUE	TRUE	TRUE	FALSE	TRUE	TRUE	FALSE	FALSE	TRUE	TRUE	TRUE	TRUE	FALSE	TRUE	TRUE	TRUE	FALSE	TRUE	TRUE	TRUE	TRUE	TRUE	Slightly Agree	Disagree	Slightly Disagree	Slightly Disagree	Agree	Neutral	Agree	Neutral	Agree	Agree	Agree	Neutral
I would like to participate in this study.	Equal to or more than twenty	Female	Sixth Year	Single	Village	Yes	Curriculum	FALSE	TRUE	FALSE	FALSE	TRUE	FALSE	FALSE	TRUE	FALSE	TRUE	TRUE	FALSE	TRUE	TRUE	TRUE	TRUE	TRUE	TRUE	TRUE	TRUE	FALSE	TRUE	TRUE	TRUE	FALSE	TRUE	TRUE	TRUE	TRUE	TRUE	Strongly Disagree	Agree	Neutral	Neutral	Strongly Disagree	Slightly Disagree	Slightly Agree	Agree	Neutral	Slightly Agree	Strongly Agree	Agree
I would like to participate in this study.	Equal to or more than twenty	Male	Sixth Year	Single	City	No	Internet	FALSE	TRUE	FALSE	TRUE	TRUE	TRUE	FALSE	TRUE	TRUE	TRUE	FALSE	FALSE	TRUE	TRUE	FALSE	TRUE	TRUE	FALSE	TRUE	FALSE	FALSE	TRUE	TRUE	TRUE	FALSE	TRUE	FALSE	TRUE	TRUE	FALSE	Strongly Disagree	Neutral	Strongly Agree	Strongly Disagree	Slightly Disagree	Disagree	Strongly Agree	Slightly Agree	Agree	Strongly Agree	Strongly Disagree	Strongly Agree
I would like to participate in this study.	Equal to or more than twenty	Female	Sixth Year	Single	Village	No	Curriculum	TRUE	TRUE	FALSE	FALSE	TRUE	TRUE	TRUE	TRUE	TRUE	TRUE	TRUE	TRUE	TRUE	TRUE	TRUE	TRUE	TRUE	TRUE	TRUE	TRUE	FALSE	TRUE	TRUE	TRUE	FALSE	TRUE	FALSE	TRUE	TRUE	TRUE	Neutral	Strongly Disagree	Disagree	Strongly Agree	Strongly Agree	Strongly Disagree	Agree	Disagree	Neutral	Agree	Strongly Agree	Agree
I would like to participate in this study.	Equal to or more than twenty	Male	Sixth Year	Single	Village	No	Curriculum	FALSE	TRUE	TRUE	FALSE	TRUE	TRUE	FALSE	TRUE	FALSE	TRUE	FALSE	FALSE	TRUE	TRUE	TRUE	FALSE	TRUE	TRUE	TRUE	FALSE	FALSE	TRUE	FALSE	TRUE	FALSE	FALSE	TRUE	TRUE	FALSE	TRUE	Neutral	Strongly Disagree	Neutral	Neutral	Slightly Agree	Strongly Disagree	Slightly Agree	Disagree	Neutral	Slightly Agree	Agree	Agree
I would like to participate in this study.	Equal to or more than twenty	Male	Sixth Year	Single	City	Yes	Curriculum	TRUE	TRUE	TRUE	FALSE	FALSE	TRUE	TRUE	TRUE	FALSE	FALSE	FALSE	FALSE	TRUE	TRUE	TRUE	FALSE	TRUE	TRUE	TRUE	TRUE	TRUE	TRUE	FALSE	TRUE	FALSE	TRUE	TRUE	TRUE	FALSE	FALSE	Strongly Agree	Strongly Disagree	Neutral	Neutral	Strongly Agree	Strongly Disagree	Agree	Slightly Disagree	Neutral	Slightly Agree	Agree	Agree
I would like to participate in this study.	Equal to or more than twenty	Male	Fifth Year	Single	Village	Yes	Curriculum	FALSE	TRUE	FALSE	TRUE	FALSE	FALSE	TRUE	TRUE	TRUE	TRUE	TRUE	FALSE	FALSE	TRUE	TRUE	FALSE	TRUE	TRUE	TRUE	TRUE	FALSE	FALSE	TRUE	TRUE	FALSE	TRUE	TRUE	TRUE	FALSE	TRUE	Disagree	Slightly Disagree	Strongly Disagree	Strongly Disagree	Slightly Disagree	Disagree	Disagree	Disagree	Slightly Disagree	Slightly Disagree	Slightly Disagree	Slightly Disagree
I would like to participate in this study.	Equal to or more than twenty	Male	Sixth Year	Single	Camp	No	Curriculum	FALSE	FALSE	TRUE	FALSE	TRUE	TRUE	TRUE	TRUE	TRUE	TRUE	TRUE	FALSE	TRUE	TRUE	TRUE	TRUE	TRUE	TRUE	TRUE	FALSE	TRUE	TRUE	FALSE	TRUE	FALSE	FALSE	TRUE	TRUE	FALSE	TRUE	Strongly Disagree	Strongly Disagree	Slightly Disagree	Neutral	Strongly Disagree	Disagree	Strongly Agree	Slightly Disagree	Agree	Agree	Strongly Disagree	Strongly Agree
I would like to participate in this study.	Equal to or more than twenty	Female	Third Year	Single	Village	Yes	Internet	TRUE	TRUE	FALSE	FALSE	TRUE	TRUE	TRUE	TRUE	TRUE	TRUE	FALSE	FALSE	TRUE	TRUE	FALSE	FALSE	TRUE	TRUE	TRUE	TRUE	FALSE	TRUE	TRUE	TRUE	FALSE	TRUE	TRUE	TRUE	TRUE	TRUE	Slightly Agree	Neutral	Slightly Disagree	Disagree	Disagree	Agree	Slightly Agree	Neutral	Slightly Agree	Slightly Agree	Agree	Slightly Disagree
I would like to participate in this study.	Equal to or more than twenty	Female	Second Year	Single	City	No	Curriculum	FALSE	TRUE	FALSE	FALSE	TRUE	TRUE	TRUE	TRUE	TRUE	TRUE	TRUE	FALSE	FALSE	TRUE	TRUE	FALSE	FALSE	TRUE	TRUE	FALSE	FALSE	TRUE	TRUE	FALSE	TRUE	TRUE	TRUE	TRUE	TRUE	TRUE	Slightly Agree	Strongly Disagree	Strongly Agree	Slightly Disagree	Agree	Disagree	Agree	Agree	Slightly Agree	Strongly Agree	Strongly Agree	Agree
I would like to participate in this study.	Equal to or more than twenty	Male	Third Year	Single	City	Yes	Internet	TRUE	TRUE	FALSE	FALSE	FALSE	FALSE	FALSE	TRUE	FALSE	TRUE	TRUE	FALSE	TRUE	TRUE	TRUE	FALSE	TRUE	TRUE	TRUE	TRUE	FALSE	TRUE	TRUE	TRUE	FALSE	TRUE	TRUE	TRUE	TRUE	TRUE	Slightly Agree	Disagree	Strongly Disagree	Agree	Slightly Agree	Strongly Disagree	Strongly Agree	Agree	Agree	Strongly Agree	Strongly Agree	Strongly Agree
I would like to participate in this study.	Less than twenty	Male	Third Year	Single	City	No	Curriculum	FALSE	TRUE	TRUE	FALSE	TRUE	TRUE	TRUE	TRUE	TRUE	TRUE	TRUE	FALSE	FALSE	TRUE	TRUE	TRUE	TRUE	TRUE	TRUE	TRUE	FALSE	TRUE	TRUE	TRUE	FALSE	TRUE	TRUE	TRUE	TRUE	TRUE	Agree	Neutral	Agree	Neutral	Neutral	Slightly Agree	Agree	Disagree	Slightly Agree	Agree	Strongly Agree	Agree
I would like to participate in this study.	Less than twenty	Female	Third Year	Single	City	Yes	Internet	FALSE	TRUE	TRUE	FALSE	TRUE	FALSE	TRUE	TRUE	TRUE	TRUE	TRUE	FALSE	TRUE	TRUE	TRUE	FALSE	TRUE	TRUE	TRUE	TRUE	FALSE	TRUE	TRUE	TRUE	TRUE	TRUE	TRUE	TRUE	FALSE	TRUE	Disagree	Strongly Disagree	Neutral	Disagree	Agree	Disagree	Agree	Slightly Agree	Disagree	Slightly Agree	Strongly Agree	Neutral
I would like to participate in this study.	Less than twenty	Female	Second Year	Single	City	Yes	Curriculum	TRUE	TRUE	FALSE	FALSE	FALSE	TRUE	TRUE	TRUE	TRUE	TRUE	TRUE	FALSE	TRUE	TRUE	FALSE	FALSE	TRUE	TRUE	TRUE	TRUE	FALSE	TRUE	TRUE	TRUE	TRUE	TRUE	TRUE	TRUE	TRUE	TRUE	Neutral	Strongly Disagree	Slightly Disagree	Slightly Agree	Strongly Agree	Strongly Disagree	Agree	Strongly Disagree	Strongly Disagree	Strongly Agree	Agree	Agree
I would like to participate in this study.	Equal to or more than twenty	Male	Third Year	Single	Village	No	Internet	FALSE	TRUE	TRUE	TRUE	TRUE	FALSE	TRUE	TRUE	FALSE	TRUE	TRUE	TRUE	TRUE	FALSE	TRUE	TRUE	TRUE	FALSE	TRUE	TRUE	FALSE	TRUE	TRUE	FALSE	TRUE	TRUE	TRUE	TRUE	FALSE	TRUE	Slightly Agree	Slightly Agree	Slightly Disagree	Disagree	Slightly Disagree	Slightly Agree	Agree	Agree	Slightly Agree	Agree	Agree	Slightly Agree
I would like to participate in this study.	Less than twenty	Female	Second Year	Single	Village	No	Internet	FALSE	TRUE	FALSE	TRUE	TRUE	TRUE	TRUE	FALSE	TRUE	FALSE	TRUE	FALSE	TRUE	TRUE	FALSE	TRUE	FALSE	FALSE	TRUE	FALSE	FALSE	TRUE	TRUE	TRUE	FALSE	TRUE	TRUE	TRUE	TRUE	FALSE	Neutral	Disagree	Agree	Slightly Disagree	Neutral	Neutral	Slightly Agree	Agree	Disagree	Strongly Agree	Slightly Disagree	Slightly Agree
I would like to participate in this study.	Equal to or more than twenty	Male	Fourth Year	Single	City	No	Internet	TRUE	TRUE	TRUE	FALSE	FALSE	TRUE	TRUE	TRUE	FALSE	TRUE	TRUE	FALSE	TRUE	TRUE	TRUE	FALSE	TRUE	TRUE	TRUE	TRUE	FALSE	TRUE	TRUE	TRUE	FALSE	TRUE	TRUE	TRUE	TRUE	TRUE	Neutral	Disagree	Disagree	Neutral	Neutral	Neutral	Agree	Slightly Agree	Agree	Agree	Agree	Agree
I would like to participate in this study.	Equal to or more than twenty	Male	Second Year	Single	Village	Yes	Curriculum	TRUE	FALSE	FALSE	TRUE	TRUE	FALSE	FALSE	FALSE	FALSE	FALSE	TRUE	TRUE	TRUE	FALSE	FALSE	FALSE	FALSE	TRUE	TRUE	TRUE	FALSE	TRUE	TRUE	FALSE	TRUE	TRUE	TRUE	TRUE	TRUE	FALSE	Strongly Disagree	Strongly Disagree	Disagree	Disagree	Disagree	Strongly Disagree	Strongly Disagree	Disagree	Disagree	Disagree	Strongly Disagree	Strongly Disagree
I would like to participate in this study.	Equal to or more than twenty	Female	Third Year	Single	Village	Yes	Curriculum	TRUE	TRUE	FALSE	FALSE	TRUE	TRUE	FALSE	TRUE	FALSE	TRUE	TRUE	TRUE	TRUE	TRUE	TRUE	FALSE	TRUE	TRUE	TRUE	TRUE	FALSE	TRUE	TRUE	TRUE	FALSE	TRUE	TRUE	TRUE	FALSE	TRUE	Neutral	Slightly Agree	Slightly Disagree	Slightly Disagree	Neutral	Slightly Agree	Agree	Agree	Neutral	Agree	Agree	Neutral
I would like to participate in this study.	Equal to or more than twenty	Female	Third Year	Single	Village	No	Curriculum	FALSE	TRUE	TRUE	FALSE	TRUE	FALSE	FALSE	TRUE	FALSE	FALSE	TRUE	TRUE	FALSE	TRUE	TRUE	FALSE	FALSE	TRUE	TRUE	TRUE	FALSE	TRUE	TRUE	TRUE	FALSE	TRUE	TRUE	TRUE	TRUE	TRUE	Neutral	Neutral	Neutral	Slightly Agree	Disagree	Agree	Strongly Agree	Slightly Disagree	Neutral	Slightly Agree	Strongly Agree	Neutral
I would like to participate in this study.	Equal to or more than twenty	Male	Sixth Year	Single	Village	No	Curriculum	TRUE	TRUE	FALSE	FALSE	FALSE	TRUE	TRUE	TRUE	FALSE	FALSE	TRUE	FALSE	FALSE	TRUE	FALSE	TRUE	TRUE	TRUE	TRUE	FALSE	FALSE	TRUE	TRUE	TRUE	TRUE	FALSE	FALSE	TRUE	TRUE	FALSE	Agree	Neutral	Slightly Disagree	Neutral	Strongly Agree	Slightly Agree	Agree	Agree	Strongly Disagree	Neutral	Strongly Agree	Strongly Agree
I would like to participate in this study.	Equal to or more than twenty	Male	Third Year	Single	City	No	Internet	FALSE	TRUE	TRUE	TRUE	TRUE	FALSE	FALSE	TRUE	FALSE	FALSE	TRUE	TRUE	TRUE	TRUE	FALSE	FALSE	TRUE	TRUE	TRUE	TRUE	FALSE	FALSE	TRUE	TRUE	TRUE	TRUE	FALSE	TRUE	TRUE	TRUE	Neutral	Slightly Disagree	Slightly Disagree	Slightly Disagree	Neutral	Neutral	Slightly Disagree	Slightly Disagree	Neutral	Neutral	Slightly Disagree	Neutral
I would like to participate in this study.	Equal to or more than twenty	Male	Fourth Year	Single	City	Yes	Internet	TRUE	TRUE	TRUE	FALSE	TRUE	TRUE	FALSE	TRUE	FALSE	FALSE	TRUE	FALSE	TRUE	TRUE	TRUE	TRUE	TRUE	TRUE	TRUE	TRUE	FALSE	TRUE	TRUE	TRUE	TRUE	FALSE	TRUE	TRUE	FALSE	FALSE	Strongly Agree	Disagree	Agree	Agree	Agree	Disagree	Strongly Agree	Disagree	Neutral	Agree	Strongly Agree	Strongly Agree
I would like to participate in this study.	Equal to or more than twenty	Female	Third Year	Single	Village	Yes	Curriculum	FALSE	TRUE	TRUE	FALSE	TRUE	TRUE	TRUE	TRUE	TRUE	TRUE	TRUE	FALSE	TRUE	TRUE	TRUE	FALSE	TRUE	TRUE	TRUE	TRUE	FALSE	TRUE	FALSE	TRUE	FALSE	FALSE	TRUE	TRUE	FALSE	TRUE	Strongly Agree	Strongly Disagree	Neutral	Agree	Strongly Agree	Strongly Disagree	Strongly Agree	Slightly Agree	Disagree	Neutral	Strongly Agree	Strongly Agree
I would like to participate in this study.	Equal to or more than twenty	Female	Fourth Year	Single	City	No	Internet	FALSE	TRUE	TRUE	FALSE	FALSE	FALSE	TRUE	TRUE	FALSE	TRUE	TRUE	FALSE	FALSE	TRUE	FALSE	FALSE	TRUE	TRUE	TRUE	FALSE	FALSE	TRUE	TRUE	TRUE	FALSE	TRUE	FALSE	TRUE	TRUE	TRUE	Slightly Disagree	Neutral	Agree	Agree	Strongly Disagree	Neutral	Agree	Agree	Agree	Agree	Strongly Agree	Agree
I would like to participate in this study.	Equal to or more than twenty	Male	Fourth Year	Single	City	No	Internet	TRUE	FALSE	TRUE	TRUE	TRUE	TRUE	FALSE	TRUE	FALSE	TRUE	TRUE	TRUE	TRUE	TRUE	FALSE	FALSE	TRUE	FALSE	TRUE	FALSE	FALSE	FALSE	TRUE	TRUE	FALSE	FALSE	TRUE	FALSE	TRUE	TRUE	Agree	Disagree	Neutral	Disagree	Slightly Agree	Disagree	Disagree	Slightly Disagree	Strongly Disagree	Strongly Disagree	Strongly Disagree	Disagree
I would like to participate in this study.	Equal to or more than twenty	Female	Third Year	Single	City	No	Internet	TRUE	TRUE	TRUE	TRUE	TRUE	TRUE	TRUE	TRUE	TRUE	TRUE	TRUE	TRUE	TRUE	TRUE	TRUE	TRUE	TRUE	TRUE	TRUE	TRUE	TRUE	TRUE	TRUE	TRUE	TRUE	TRUE	FALSE	TRUE	TRUE	TRUE	Strongly Disagree	Disagree	Strongly Disagree	Slightly Disagree	Strongly Disagree	Slightly Disagree	Strongly Disagree	Disagree	Strongly Disagree	Disagree	Strongly Disagree	Disagree
I would like to participate in this study.	Equal to or more than twenty	Male	Third Year	Single	Village	No	Internet	FALSE	TRUE	TRUE	FALSE	TRUE	FALSE	FALSE	TRUE	FALSE	TRUE	TRUE	TRUE	FALSE	TRUE	FALSE	TRUE	FALSE	TRUE	TRUE	FALSE	FALSE	TRUE	TRUE	TRUE	FALSE	TRUE	TRUE	FALSE	FALSE	TRUE	Slightly Disagree	Slightly Agree	Strongly Agree	Slightly Disagree	Slightly Disagree	Disagree	Strongly Agree	Agree	Agree	Strongly Disagree	Strongly Agree	Slightly Disagree
I would like to participate in this study.	Equal to or more than twenty	Female	Third Year	Single	Village	No	Curriculum	TRUE	TRUE	FALSE	TRUE	TRUE	FALSE	TRUE	FALSE	TRUE	TRUE	TRUE	TRUE	TRUE	TRUE	FALSE	FALSE	TRUE	TRUE	TRUE	TRUE	FALSE	TRUE	TRUE	TRUE	TRUE	TRUE	TRUE	TRUE	TRUE	TRUE	Strongly Disagree	Strongly Disagree	Slightly Disagree	Disagree	Disagree	Slightly Disagree	Disagree	Neutral	Slightly Agree	Slightly Agree	Agree	Disagree
I would like to participate in this study.	Equal to or more than twenty	Male	Third Year	Single	Camp	No	Internet	TRUE	FALSE	TRUE	FALSE	FALSE	FALSE	FALSE	TRUE	FALSE	TRUE	TRUE	FALSE	TRUE	TRUE	TRUE	TRUE	TRUE	TRUE	TRUE	TRUE	FALSE	TRUE	TRUE	TRUE	TRUE	FALSE	TRUE	TRUE	TRUE	TRUE	Agree	Slightly Agree	Slightly Disagree	Slightly Disagree	Slightly Disagree	Agree	Strongly Agree	Strongly Agree	Strongly Agree	Strongly Agree	Strongly Agree	Strongly Agree
I would like to participate in this study.	Equal to or more than twenty	Male	Third Year	Single	City	No	Internet	FALSE	TRUE	FALSE	FALSE	FALSE	TRUE	FALSE	TRUE	FALSE	FALSE	TRUE	FALSE	FALSE	TRUE	TRUE	FALSE	TRUE	FALSE	TRUE	TRUE	FALSE	TRUE	TRUE	TRUE	FALSE	TRUE	TRUE	TRUE	FALSE	TRUE	Neutral	Disagree	Slightly Disagree	Neutral	Agree	Slightly Agree	Strongly Agree	Slightly Agree	Slightly Agree	Agree	Strongly Agree	Strongly Agree
I would like to participate in this study.	Equal to or more than twenty	Male	Third Year	Single	Village	Yes	Curriculum	FALSE	TRUE	FALSE	FALSE	FALSE	FALSE	FALSE	TRUE	FALSE	TRUE	FALSE	TRUE	FALSE	TRUE	TRUE	FALSE	FALSE	FALSE	TRUE	FALSE	FALSE	FALSE	TRUE	FALSE	FALSE	TRUE	FALSE	TRUE	FALSE	TRUE	Neutral	Strongly Disagree	Disagree	Disagree	Neutral	Neutral	Agree	Slightly Agree	Agree	Agree	Strongly Agree	Slightly Agree
I would like to participate in this study.	Equal to or more than twenty	Male	Third Year	Single	City	Yes	Internet	FALSE	TRUE	TRUE	FALSE	TRUE	FALSE	TRUE	TRUE	TRUE	TRUE	FALSE	FALSE	TRUE	TRUE	TRUE	FALSE	TRUE	TRUE	TRUE	TRUE	FALSE	TRUE	TRUE	TRUE	FALSE	TRUE	FALSE	TRUE	TRUE	TRUE	Slightly Disagree	Disagree	Neutral	Neutral	Slightly Disagree	Slightly Disagree	Agree	Agree	Slightly Agree	Neutral	Neutral	Slightly Agree
I would like to participate in this study.	Equal to or more than twenty	Male	Sixth Year	Single	Village	No	Curriculum	FALSE	FALSE	FALSE	FALSE	TRUE	FALSE	FALSE	TRUE	FALSE	TRUE	TRUE	FALSE	TRUE	TRUE	TRUE	TRUE	TRUE	TRUE	TRUE	TRUE	TRUE	TRUE	TRUE	FALSE	TRUE	FALSE	FALSE	TRUE	FALSE	TRUE	Strongly Agree	Strongly Disagree	Strongly Agree	Strongly Agree	Strongly Agree	Strongly Disagree	Strongly Agree	Slightly Agree	Disagree	Strongly Agree	Strongly Agree	Strongly Agree
I would like to participate in this study.	Equal to or more than twenty	Male	Third Year	Single	City	No	Curriculum	TRUE	TRUE	FALSE	FALSE	TRUE	TRUE	TRUE	TRUE	FALSE	TRUE	FALSE	FALSE	TRUE	TRUE	FALSE	TRUE	TRUE	FALSE	TRUE	TRUE	TRUE	TRUE	FALSE	TRUE	TRUE	FALSE	TRUE	TRUE	TRUE	TRUE	Agree	Strongly Disagree	Slightly Agree	Strongly Agree	Strongly Agree	Strongly Agree	Strongly Agree	Strongly Disagree	Strongly Disagree	Strongly Agree	Neutral	Disagree
I would like to participate in this study.	Equal to or more than twenty	Female	Third Year	Single	Village	No	Internet	FALSE	TRUE	FALSE	TRUE	TRUE	TRUE	FALSE	TRUE	FALSE	TRUE	TRUE	TRUE	TRUE	TRUE	FALSE	TRUE	TRUE	FALSE	TRUE	TRUE	FALSE	TRUE	TRUE	TRUE	TRUE	TRUE	TRUE	TRUE	TRUE	FALSE	Neutral	Strongly Disagree	Slightly Agree	Neutral	Strongly Agree	Disagree	Strongly Agree	Agree	Disagree	Slightly Agree	Strongly Agree	Agree
I would like to participate in this study.	Equal to or more than twenty	Female	Third Year	Single	City	Yes	Curriculum	FALSE	TRUE	FALSE	FALSE	TRUE	FALSE	TRUE	TRUE	TRUE	TRUE	FALSE	TRUE	TRUE	FALSE	TRUE	TRUE	TRUE	TRUE	TRUE	TRUE	FALSE	FALSE	TRUE	TRUE	FALSE	TRUE	FALSE	TRUE	TRUE	TRUE	Agree	Strongly Disagree	Agree	Slightly Disagree	Slightly Disagree	Slightly Agree	Slightly Disagree	Neutral	Disagree	Neutral	Slightly Agree	Slightly Disagree
I would like to participate in this study.	Equal to or more than twenty	Female	Fourth Year	Single	City	Yes	Awareness Campaigns	FALSE	TRUE	TRUE	FALSE	TRUE	TRUE	TRUE	TRUE	TRUE	TRUE	TRUE	TRUE	TRUE	TRUE	FALSE	FALSE	TRUE	TRUE	TRUE	TRUE	TRUE	TRUE	TRUE	TRUE	TRUE	TRUE	TRUE	TRUE	TRUE	TRUE	Agree	Agree	Slightly Agree	Slightly Disagree	Slightly Agree	Disagree	Agree	Slightly Disagree	Slightly Disagree	Neutral	Strongly Disagree	Slightly Disagree
I would like to participate in this study.	Equal to or more than twenty	Male	Fourth Year	Single	Village	No	Internet	FALSE	TRUE	FALSE	FALSE	TRUE	FALSE	TRUE	TRUE	FALSE	FALSE	TRUE	FALSE	TRUE	TRUE	FALSE	FALSE	TRUE	FALSE	TRUE	FALSE	FALSE	TRUE	TRUE	FALSE	FALSE	TRUE	TRUE	TRUE	TRUE	FALSE	Disagree	Strongly Disagree	Disagree	Slightly Disagree	Agree	Neutral	Agree	Neutral	Disagree	Agree	Strongly Agree	Agree
I would like to participate in this study.	Equal to or more than twenty	Male	Fifth Year	Single	City	No	Curriculum	FALSE	TRUE	FALSE	FALSE	TRUE	FALSE	TRUE	FALSE	FALSE	TRUE	FALSE	FALSE	TRUE	TRUE	TRUE	FALSE	TRUE	FALSE	TRUE	TRUE	FALSE	TRUE	TRUE	FALSE	FALSE	TRUE	FALSE	TRUE	FALSE	TRUE	Neutral	Slightly Disagree	Slightly Disagree	Neutral	Slightly Agree	Slightly Agree	Agree	Slightly Agree	Slightly Agree	Agree	Strongly Agree	Agree
I would like to participate in this study.	Equal to or more than twenty	Male	Fourth Year	Single	City	Yes	Curriculum	TRUE	TRUE	FALSE	FALSE	FALSE	TRUE	TRUE	TRUE	TRUE	FALSE	TRUE	FALSE	TRUE	TRUE	FALSE	FALSE	FALSE	FALSE	TRUE	FALSE	FALSE	TRUE	FALSE	FALSE	TRUE	FALSE	TRUE	TRUE	TRUE	TRUE	Slightly Agree	Strongly Disagree	Slightly Agree	Slightly Agree	Agree	Disagree	Agree	Agree	Slightly Agree	Agree	Slightly Disagree	Slightly Agree
I would like to participate in this study.	Equal to or more than twenty	Male	Fourth Year	Single	City	No	Curriculum	FALSE	FALSE	FALSE	TRUE	FALSE	TRUE	TRUE	FALSE	FALSE	TRUE	TRUE	FALSE	TRUE	TRUE	FALSE	TRUE	FALSE	TRUE	FALSE	FALSE	FALSE	FALSE	TRUE	TRUE	TRUE	TRUE	TRUE	TRUE	TRUE	TRUE	Neutral	Strongly Disagree	Strongly Agree	Neutral	Strongly Agree	Disagree	Strongly Agree	Strongly Agree	Neutral	Agree	Strongly Agree	Slightly Agree
I would like to participate in this study.	Equal to or more than twenty	Male	Fourth Year	Single	City	Yes	Curriculum	FALSE	FALSE	TRUE	FALSE	TRUE	FALSE	FALSE	TRUE	FALSE	FALSE	TRUE	FALSE	TRUE	FALSE	FALSE	TRUE	FALSE	TRUE	TRUE	TRUE	FALSE	TRUE	TRUE	FALSE	TRUE	TRUE	TRUE	FALSE	TRUE	TRUE	Slightly Disagree	Slightly Disagree	Neutral	Neutral	Strongly Disagree	Slightly Disagree	Disagree	Slightly Disagree	Neutral	Neutral	Strongly Disagree	Disagree
I would like to participate in this study.	Equal to or more than twenty	Female	Fourth Year	Single	City	No	Internet	TRUE	TRUE	TRUE	TRUE	TRUE	FALSE	TRUE	TRUE	TRUE	TRUE	TRUE	FALSE	TRUE	TRUE	FALSE	TRUE	TRUE	TRUE	TRUE	TRUE	TRUE	TRUE	TRUE	TRUE	TRUE	FALSE	FALSE	TRUE	TRUE	FALSE	Neutral	Strongly Disagree	Neutral	Slightly Disagree	Neutral	Strongly Disagree	Neutral	Neutral	Slightly Disagree	Neutral	Neutral	Neutral
I would like to participate in this study.	Equal to or more than twenty	Male	Third Year	Single	City	No	Curriculum	TRUE	TRUE	TRUE	FALSE	TRUE	FALSE	TRUE	TRUE	TRUE	FALSE	TRUE	TRUE	TRUE	TRUE	TRUE	FALSE	TRUE	TRUE	TRUE	TRUE	FALSE	TRUE	TRUE	FALSE	TRUE	TRUE	FALSE	TRUE	TRUE	TRUE	Agree	Disagree	Neutral	Slightly Disagree	Agree	Neutral	Agree	Slightly Disagree	Slightly Disagree	Slightly Agree	Agree	Neutral
I would like to participate in this study.	Equal to or more than twenty	Female	Third Year	Single	City	No	Internet	TRUE	TRUE	FALSE	FALSE	TRUE	FALSE	FALSE	TRUE	TRUE	FALSE	TRUE	TRUE	TRUE	TRUE	TRUE	FALSE	TRUE	FALSE	TRUE	TRUE	TRUE	TRUE	TRUE	TRUE	TRUE	FALSE	FALSE	TRUE	TRUE	TRUE	Strongly Agree	Strongly Disagree	Neutral	Neutral	Strongly Agree	Strongly Disagree	Strongly Agree	Strongly Agree	Slightly Agree	Agree	Strongly Agree	Agree
I would like to participate in this study.	Equal to or more than twenty	Female	Sixth Year	Single	Village	Yes	Curriculum	FALSE	TRUE	TRUE	FALSE	FALSE	TRUE	FALSE	FALSE	FALSE	TRUE	TRUE	TRUE	TRUE	TRUE	FALSE	FALSE	TRUE	TRUE	TRUE	TRUE	FALSE	TRUE	TRUE	TRUE	TRUE	TRUE	TRUE	TRUE	FALSE	TRUE	Disagree	Disagree	Neutral	Disagree	Slightly Agree	Disagree	Agree	Slightly Disagree	Neutral	Slightly Agree	Agree	Agree
I would like to participate in this study.	Equal to or more than twenty	Male	Third Year	Single	Village	No	Curriculum	TRUE	TRUE	FALSE	FALSE	TRUE	FALSE	FALSE	TRUE	FALSE	FALSE	TRUE	FALSE	TRUE	TRUE	TRUE	FALSE	TRUE	FALSE	TRUE	FALSE	FALSE	TRUE	TRUE	TRUE	FALSE	FALSE	TRUE	TRUE	FALSE	TRUE	Strongly Agree	Strongly Disagree	Slightly Disagree	Disagree	Agree	Disagree	Agree	Agree	Disagree	Agree	Agree	Slightly Agree
I would like to participate in this study.	Equal to or more than twenty	Female	Third Year	Single	Village	No	Curriculum	FALSE	FALSE	FALSE	FALSE	TRUE	FALSE	TRUE	TRUE	FALSE	FALSE	TRUE	TRUE	TRUE	TRUE	FALSE	FALSE	TRUE	TRUE	FALSE	TRUE	FALSE	FALSE	TRUE	TRUE	TRUE	FALSE	FALSE	FALSE	FALSE	FALSE	Strongly Agree	Neutral	Slightly Disagree	Slightly Disagree	Slightly Agree	Slightly Disagree	Slightly Agree	Neutral	Neutral	Neutral	Neutral	Neutral
I would like to participate in this study.	Equal to or more than twenty	Female	Fourth Year	Single	City	No	Internet	FALSE	TRUE	TRUE	FALSE	TRUE	TRUE	TRUE	FALSE	FALSE	TRUE	TRUE	FALSE	TRUE	FALSE	FALSE	TRUE	TRUE	TRUE	TRUE	FALSE	FALSE	TRUE	TRUE	TRUE	FALSE	TRUE	TRUE	TRUE	FALSE	TRUE	Slightly Agree	Disagree	Neutral	Neutral	Neutral	Slightly Disagree	Slightly Agree	Slightly Disagree	Slightly Agree	Agree	Agree	Slightly Agree
I would like to participate in this study.	Equal to or more than twenty	Female	Second Year	Single	City	Yes	Internet	TRUE	TRUE	FALSE	FALSE	TRUE	FALSE	TRUE	TRUE	TRUE	TRUE	TRUE	FALSE	FALSE	TRUE	FALSE	TRUE	TRUE	TRUE	TRUE	TRUE	FALSE	FALSE	FALSE	TRUE	FALSE	TRUE	TRUE	FALSE	FALSE	TRUE	Neutral	Strongly Disagree	Agree	Neutral	Agree	Disagree	Slightly Agree	Disagree	Disagree	Disagree	Neutral	Agree
I would like to participate in this study.	Equal to or more than twenty	Female	Third Year	Single	City	Yes	Internet	TRUE	TRUE	FALSE	TRUE	TRUE	FALSE	TRUE	TRUE	FALSE	TRUE	TRUE	TRUE	FALSE	FALSE	FALSE	FALSE	FALSE	TRUE	FALSE	TRUE	FALSE	TRUE	TRUE	TRUE	FALSE	TRUE	TRUE	TRUE	FALSE	TRUE	Slightly Disagree	Strongly Disagree	Neutral	Slightly Disagree	Slightly Disagree	Strongly Disagree	Strongly Agree	Slightly Agree	Neutral	Slightly Agree	Strongly Agree	Strongly Agree
I would like to participate in this study.	Less than twenty	Male	Second Year	Single	City	No	Internet	TRUE	TRUE	TRUE	TRUE	FALSE	TRUE	TRUE	TRUE	TRUE	FALSE	TRUE	FALSE	TRUE	TRUE	FALSE	FALSE	TRUE	FALSE	TRUE	TRUE	TRUE	TRUE	TRUE	TRUE	FALSE	TRUE	TRUE	TRUE	TRUE	TRUE	Slightly Agree	Slightly Disagree	Neutral	Agree	Agree	Disagree	Slightly Agree	Disagree	Slightly Agree	Strongly Agree	Strongly Agree	Neutral
I would like to participate in this study.	Less than twenty	Female	Third Year	Single	Village	Yes	Awareness Campaigns	TRUE	TRUE	TRUE	FALSE	TRUE	FALSE	TRUE	TRUE	TRUE	FALSE	TRUE	TRUE	FALSE	TRUE	FALSE	FALSE	TRUE	TRUE	TRUE	FALSE	FALSE	TRUE	TRUE	TRUE	FALSE	TRUE	TRUE	TRUE	TRUE	TRUE	Disagree	Disagree	Slightly Agree	Neutral	Strongly Agree	Strongly Disagree	Strongly Agree	Strongly Disagree	Strongly Disagree	Strongly Agree	Strongly Agree	Agree
I would like to participate in this study.	Equal to or more than twenty	Female	Fifth Year	Single	Village	No	Internet	FALSE	TRUE	TRUE	FALSE	TRUE	FALSE	TRUE	TRUE	TRUE	FALSE	TRUE	FALSE	FALSE	TRUE	TRUE	FALSE	TRUE	FALSE	TRUE	TRUE	FALSE	TRUE	TRUE	TRUE	TRUE	TRUE	TRUE	TRUE	TRUE	TRUE	Slightly Disagree	Slightly Disagree	Slightly Disagree	Slightly Disagree	Slightly Disagree	Slightly Disagree	Slightly Disagree	Slightly Disagree	Slightly Disagree	Slightly Disagree	Slightly Disagree	Slightly Disagree
I would like to participate in this study.	Equal to or more than twenty	Female	Fifth Year	Single	City	Yes	Awareness Campaigns	FALSE	TRUE	TRUE	TRUE	TRUE	TRUE	TRUE	TRUE	TRUE	TRUE	TRUE	FALSE	TRUE	TRUE	TRUE	FALSE	TRUE	TRUE	TRUE	FALSE	FALSE	TRUE	TRUE	FALSE	TRUE	FALSE	TRUE	TRUE	TRUE	TRUE	Agree	Strongly Disagree	Agree	Neutral	Agree	Disagree	Strongly Agree	Disagree	Slightly Agree	Agree	Agree	Agree
I would like to participate in this study.	Equal to or more than twenty	Female	Third Year	Single	Village	No	Curriculum	FALSE	TRUE	TRUE	FALSE	TRUE	TRUE	FALSE	TRUE	FALSE	TRUE	TRUE	TRUE	TRUE	FALSE	TRUE	FALSE	TRUE	FALSE	TRUE	TRUE	FALSE	TRUE	TRUE	TRUE	FALSE	TRUE	TRUE	TRUE	TRUE	TRUE	Neutral	Disagree	Agree	Slightly Disagree	Slightly Agree	Slightly Disagree	Slightly Agree	Agree	Slightly Agree	Agree	Strongly Agree	Slightly Agree
I would like to participate in this study.	Less than twenty	Female	Second Year	Single	City	No	Internet	FALSE	TRUE	TRUE	TRUE	TRUE	TRUE	FALSE	TRUE	TRUE	TRUE	TRUE	TRUE	TRUE	FALSE	TRUE	TRUE	TRUE	TRUE	TRUE	TRUE	FALSE	TRUE	TRUE	TRUE	FALSE	TRUE	TRUE	FALSE	TRUE	TRUE	Agree	Strongly Disagree	Agree	Neutral	Strongly Agree	Agree	Strongly Agree	Neutral	Strongly Disagree	Neutral	Strongly Agree	Strongly Agree
I would like to participate in this study.	Equal to or more than twenty	Male	Second Year	Single	Village	Yes	Internet	FALSE	TRUE	TRUE	FALSE	TRUE	FALSE	TRUE	FALSE	TRUE	TRUE	TRUE	TRUE	TRUE	FALSE	TRUE	TRUE	TRUE	FALSE	TRUE	TRUE	FALSE	TRUE	TRUE	TRUE	TRUE	TRUE	TRUE	TRUE	TRUE	TRUE	Disagree	Strongly Disagree	Disagree	Disagree	Slightly Disagree	Disagree	Disagree	Slightly Disagree	Disagree	Disagree	Disagree	Disagree
I would like to participate in this study.	Less than twenty	Female	Second Year	Single	City	Yes	Internet	TRUE	TRUE	TRUE	FALSE	TRUE	TRUE	FALSE	TRUE	TRUE	TRUE	TRUE	TRUE	FALSE	TRUE	FALSE	TRUE	TRUE	FALSE	TRUE	FALSE	FALSE	FALSE	TRUE	TRUE	FALSE	TRUE	TRUE	TRUE	TRUE	FALSE	Neutral	Strongly Disagree	Agree	Disagree	Agree	Strongly Disagree	Slightly Agree	Strongly Disagree	Strongly Disagree	Slightly Disagree	Strongly Agree	Agree
I would like to participate in this study.	Equal to or more than twenty	Male	Second Year	Single	City	No	Internet	TRUE	TRUE	TRUE	FALSE	FALSE	FALSE	FALSE	FALSE	FALSE	FALSE	TRUE	FALSE	TRUE	TRUE	TRUE	FALSE	FALSE	TRUE	TRUE	FALSE	FALSE	TRUE	TRUE	TRUE	TRUE	FALSE	TRUE	TRUE	TRUE	TRUE	Slightly Agree	Strongly Disagree	Slightly Disagree	Slightly Disagree	Strongly Disagree	Neutral	Neutral	Strongly Disagree	Disagree	Strongly Disagree	Strongly Agree	Disagree
I would like to participate in this study.	Less than twenty	Female	Second Year	Single	City	No	Internet	FALSE	TRUE	TRUE	FALSE	FALSE	TRUE	FALSE	TRUE	TRUE	TRUE	TRUE	FALSE	TRUE	TRUE	TRUE	TRUE	FALSE	TRUE	TRUE	TRUE	FALSE	TRUE	TRUE	TRUE	FALSE	TRUE	TRUE	TRUE	TRUE	TRUE	Strongly Agree	Strongly Disagree	Agree	Neutral	Agree	Strongly Disagree	Strongly Agree	Agree	Strongly Disagree	Agree	Strongly Agree	Strongly Agree
I would like to participate in this study.	Less than twenty	Female	Second Year	Single	Village	No	Internet	FALSE	FALSE	TRUE	FALSE	TRUE	FALSE	TRUE	FALSE	FALSE	FALSE	TRUE	FALSE	TRUE	TRUE	TRUE	TRUE	TRUE	TRUE	TRUE	TRUE	TRUE	TRUE	TRUE	TRUE	FALSE	TRUE	TRUE	TRUE	FALSE	TRUE	Slightly Disagree	Disagree	Neutral	Neutral	Agree	Disagree	Agree	Strongly Agree	Neutral	Neutral	Agree	Strongly Agree
I would like to participate in this study.	Equal to or more than twenty	Female	Second Year	Single	City	No	Internet	TRUE	TRUE	TRUE	FALSE	FALSE	TRUE	TRUE	TRUE	TRUE	TRUE	TRUE	FALSE	TRUE	TRUE	TRUE	FALSE	TRUE	TRUE	TRUE	FALSE	FALSE	TRUE	FALSE	TRUE	FALSE	FALSE	TRUE	TRUE	TRUE	TRUE	Strongly Agree	Strongly Disagree	Agree	Agree	Strongly Agree	Strongly Disagree	Strongly Agree	Agree	Strongly Disagree	Neutral	Agree	Strongly Agree
I would like to participate in this study.	Less than twenty	Male	Second Year	Single	Camp	No	Internet	TRUE	TRUE	TRUE	FALSE	TRUE	FALSE	TRUE	FALSE	FALSE	FALSE	TRUE	FALSE	TRUE	TRUE	TRUE	TRUE	TRUE	TRUE	TRUE	FALSE	TRUE	TRUE	TRUE	FALSE	FALSE	TRUE	TRUE	TRUE	FALSE	TRUE	Strongly Agree	Slightly Disagree	Neutral	Strongly Agree	Agree	Agree	Strongly Agree	Slightly Agree	Neutral	Strongly Agree	Strongly Agree	Strongly Agree
I would like to participate in this study.	Equal to or more than twenty	Female	Second Year	Single	Village	No	Internet	TRUE	TRUE	TRUE	FALSE	TRUE	FALSE	TRUE	FALSE	TRUE	FALSE	TRUE	TRUE	FALSE	TRUE	TRUE	FALSE	TRUE	TRUE	TRUE	TRUE	FALSE	FALSE	TRUE	TRUE	TRUE	TRUE	FALSE	TRUE	TRUE	TRUE	Agree	Strongly Disagree	Neutral	Slightly Agree	Neutral	Disagree	Agree	Neutral	Slightly Disagree	Neutral	Strongly Agree	Agree
I would like to participate in this study.	Equal to or more than twenty	Female	Second Year	Single	Village	No	Internet	FALSE	TRUE	TRUE	TRUE	TRUE	FALSE	FALSE	TRUE	FALSE	TRUE	TRUE	TRUE	TRUE	TRUE	TRUE	TRUE	TRUE	TRUE	TRUE	TRUE	TRUE	TRUE	TRUE	FALSE	FALSE	TRUE	TRUE	TRUE	TRUE	FALSE	Strongly Disagree	Disagree	Slightly Agree	Slightly Agree	Agree	Disagree	Neutral	Disagree	Slightly Disagree	Neutral	Strongly Agree	Agree
I would like to participate in this study.	Equal to or more than twenty	Female	Second Year	Single	Village	No	Internet	FALSE	TRUE	TRUE	FALSE	TRUE	TRUE	TRUE	TRUE	TRUE	TRUE	TRUE	FALSE	TRUE	TRUE	TRUE	FALSE	TRUE	TRUE	TRUE	TRUE	FALSE	TRUE	TRUE	TRUE	FALSE	TRUE	TRUE	TRUE	FALSE	TRUE	Slightly Agree	Disagree	Neutral	Agree	Agree	Strongly Disagree	Agree	Agree	Disagree	Agree	Agree	Agree
I would like to participate in this study.	Equal to or more than twenty	Female	Second Year	Single	Village	No	Internet	FALSE	TRUE	TRUE	FALSE	FALSE	TRUE	TRUE	FALSE	TRUE	TRUE	TRUE	FALSE	TRUE	TRUE	TRUE	FALSE	TRUE	TRUE	TRUE	FALSE	FALSE	TRUE	FALSE	TRUE	FALSE	FALSE	TRUE	TRUE	FALSE	TRUE	Agree	Strongly Disagree	Slightly Agree	Neutral	Slightly Agree	Strongly Disagree	Slightly Agree	Neutral	Disagree	Agree	Agree	Agree
I would like to participate in this study.	Equal to or more than twenty	Male	Sixth Year	Single	Village	No	Internet	FALSE	TRUE	FALSE	FALSE	TRUE	FALSE	TRUE	TRUE	FALSE	FALSE	TRUE	FALSE	TRUE	TRUE	TRUE	TRUE	TRUE	FALSE	TRUE	FALSE	FALSE	FALSE	TRUE	TRUE	FALSE	TRUE	FALSE	TRUE	TRUE	TRUE	Neutral	Disagree	Disagree	Neutral	Neutral	Neutral	Agree	Agree	Slightly Agree	Slightly Agree	Strongly Agree	Slightly Agree
I would like to participate in this study.	Less than twenty	Male	Second Year	Single	City	No	Internet	TRUE	TRUE	FALSE	FALSE	TRUE	FALSE	TRUE	TRUE	TRUE	FALSE	TRUE	TRUE	FALSE	TRUE	TRUE	FALSE	TRUE	TRUE	TRUE	TRUE	FALSE	TRUE	FALSE	TRUE	FALSE	FALSE	TRUE	TRUE	TRUE	TRUE	Neutral	Strongly Disagree	Slightly Agree	Agree	Neutral	Strongly Disagree	Agree	Agree	Slightly Agree	Agree	Slightly Agree	Strongly Agree
I would like to participate in this study.	Equal to or more than twenty	Female	Fourth Year	Single	City	Yes	Curriculum	FALSE	TRUE	FALSE	TRUE	FALSE	FALSE	FALSE	TRUE	FALSE	FALSE	TRUE	FALSE	TRUE	TRUE	TRUE	FALSE	TRUE	TRUE	TRUE	FALSE	FALSE	TRUE	TRUE	FALSE	FALSE	FALSE	TRUE	TRUE	FALSE	TRUE	Agree	Strongly Disagree	Neutral	Agree	Strongly Agree	Strongly Disagree	Strongly Agree	Agree	Disagree	Agree	Agree	Slightly Disagree
I would like to participate in this study.	Less than twenty	Male	Second Year	Single	Camp	No	Internet	TRUE	TRUE	FALSE	FALSE	TRUE	FALSE	FALSE	TRUE	FALSE	TRUE	TRUE	TRUE	FALSE	TRUE	TRUE	TRUE	TRUE	TRUE	FALSE	FALSE	FALSE	TRUE	TRUE	FALSE	FALSE	TRUE	FALSE	TRUE	TRUE	TRUE	Slightly Disagree	Disagree	Strongly Disagree	Neutral	Neutral	Disagree	Neutral	Disagree	Slightly Disagree	Agree	Slightly Agree	Slightly Agree
I would like to participate in this study.	Equal to or more than twenty	Male	Third Year	Single	City	No	Curriculum	TRUE	TRUE	FALSE	FALSE	TRUE	FALSE	TRUE	TRUE	TRUE	TRUE	TRUE	FALSE	TRUE	TRUE	TRUE	FALSE	TRUE	TRUE	FALSE	FALSE	FALSE	TRUE	TRUE	TRUE	TRUE	TRUE	TRUE	TRUE	TRUE	TRUE	Strongly Agree	Disagree	Disagree	Slightly Disagree	Slightly Agree	Slightly Disagree	Slightly Agree	Neutral	Strongly Disagree	Strongly Agree	Strongly Agree	Agree
I would like to participate in this study.	Equal to or more than twenty	Female	Sixth Year	Single	City	No	Curriculum	TRUE	TRUE	FALSE	FALSE	FALSE	TRUE	FALSE	TRUE	TRUE	TRUE	TRUE	FALSE	TRUE	TRUE	FALSE	FALSE	TRUE	TRUE	TRUE	TRUE	FALSE	TRUE	FALSE	FALSE	FALSE	TRUE	TRUE	TRUE	TRUE	TRUE	Slightly Agree	Disagree	Slightly Disagree	Neutral	Agree	Slightly Disagree	Agree	Agree	Agree	Agree	Slightly Agree	Slightly Agree
I would like to participate in this study.	Equal to or more than twenty	Male	Third Year	Single	City	Yes	Awareness Campaigns	FALSE	TRUE	TRUE	FALSE	TRUE	FALSE	FALSE	TRUE	FALSE	TRUE	FALSE	TRUE	FALSE	TRUE	TRUE	FALSE	FALSE	TRUE	TRUE	TRUE	FALSE	FALSE	TRUE	TRUE	FALSE	TRUE	TRUE	TRUE	FALSE	TRUE	Strongly Disagree	Strongly Disagree	Neutral	Neutral	Slightly Disagree	Disagree	Strongly Disagree	Disagree	Neutral	Disagree	Strongly Disagree	Disagree
I would like to participate in this study.	Equal to or more than twenty	Female	Third Year	Single	City	No	Curriculum	FALSE	TRUE	FALSE	FALSE	TRUE	FALSE	TRUE	TRUE	TRUE	FALSE	TRUE	TRUE	TRUE	TRUE	TRUE	FALSE	TRUE	FALSE	TRUE	TRUE	FALSE	TRUE	TRUE	TRUE	FALSE	TRUE	TRUE	TRUE	FALSE	TRUE	Strongly Agree	Disagree	Slightly Agree	Agree	Disagree	Disagree	Strongly Agree	Slightly Disagree	Agree	Agree	Strongly Agree	Agree
I would like to participate in this study.	Equal to or more than twenty	Female	Third Year	Single	City	No	Curriculum	TRUE	TRUE	TRUE	FALSE	TRUE	FALSE	TRUE	TRUE	TRUE	FALSE	TRUE	FALSE	TRUE	TRUE	FALSE	FALSE	TRUE	TRUE	TRUE	TRUE	FALSE	TRUE	TRUE	TRUE	FALSE	TRUE	TRUE	TRUE	TRUE	TRUE	Strongly Agree	Disagree	Slightly Disagree	Agree	Strongly Agree	Strongly Disagree	Agree	Agree	Agree	Agree	Strongly Agree	Disagree
I would like to participate in this study.	Equal to or more than twenty	Female	Third Year	Single	Camp	No	Curriculum	TRUE	TRUE	TRUE	FALSE	TRUE	TRUE	TRUE	TRUE	TRUE	FALSE	TRUE	FALSE	TRUE	TRUE	FALSE	FALSE	TRUE	TRUE	TRUE	TRUE	FALSE	TRUE	TRUE	TRUE	FALSE	TRUE	TRUE	TRUE	TRUE	TRUE	Agree	Disagree	Slightly Disagree	Agree	Agree	Strongly Disagree	Agree	Agree	Agree	Agree	Strongly Agree	Disagree
I would like to participate in this study.	Equal to or more than twenty	Male	Third Year	Single	Camp	Yes	Internet	TRUE	FALSE	TRUE	FALSE	TRUE	FALSE	TRUE	TRUE	TRUE	TRUE	TRUE	FALSE	TRUE	TRUE	FALSE	TRUE	TRUE	TRUE	TRUE	TRUE	FALSE	TRUE	TRUE	TRUE	TRUE	TRUE	TRUE	TRUE	TRUE	TRUE	Slightly Disagree	Strongly Disagree	Neutral	Slightly Disagree	Slightly Disagree	Slightly Agree	Strongly Agree	Disagree	Disagree	Agree	Agree	Agree
I would like to participate in this study.	Equal to or more than twenty	Male	Fourth Year	Single	Village	No	Curriculum	TRUE	TRUE	TRUE	TRUE	TRUE	TRUE	FALSE	TRUE	FALSE	FALSE	TRUE	FALSE	TRUE	TRUE	FALSE	TRUE	TRUE	TRUE	TRUE	TRUE	FALSE	TRUE	TRUE	TRUE	FALSE	TRUE	TRUE	TRUE	TRUE	FALSE	Agree	Strongly Disagree	Slightly Agree	Neutral	Slightly Disagree	Disagree	Agree	Slightly Agree	Disagree	Agree	Strongly Agree	Agree
I would like to participate in this study.	Equal to or more than twenty	Female	Third Year	Single	City	Yes	Curriculum	FALSE	TRUE	TRUE	FALSE	TRUE	FALSE	TRUE	TRUE	FALSE	TRUE	TRUE	FALSE	TRUE	TRUE	TRUE	TRUE	TRUE	FALSE	FALSE	FALSE	TRUE	TRUE	TRUE	TRUE	FALSE	FALSE	TRUE	TRUE	FALSE	TRUE	Agree	Slightly Agree	Neutral	Neutral	Slightly Disagree	Slightly Disagree	Agree	Agree	Neutral	Strongly Agree	Strongly Agree	Strongly Agree
I would like to participate in this study.	Equal to or more than twenty	Male	Third Year	Single	City	Yes	Curriculum	FALSE	TRUE	TRUE	FALSE	TRUE	TRUE	FALSE	TRUE	FALSE	TRUE	TRUE	TRUE	FALSE	TRUE	FALSE	FALSE	TRUE	TRUE	TRUE	TRUE	TRUE	TRUE	TRUE	FALSE	TRUE	TRUE	TRUE	TRUE	TRUE	TRUE	Slightly Agree	Strongly Disagree	Disagree	Neutral	Strongly Agree	Disagree	Strongly Agree	Neutral	Slightly Agree	Agree	Neutral	Neutral
I would like to participate in this study.	Equal to or more than twenty	Female	Third Year	Single	City	Yes	Curriculum	TRUE	FALSE	TRUE	FALSE	TRUE	FALSE	FALSE	TRUE	FALSE	TRUE	TRUE	FALSE	FALSE	TRUE	TRUE	FALSE	TRUE	TRUE	TRUE	FALSE	FALSE	TRUE	TRUE	FALSE	FALSE	FALSE	TRUE	TRUE	FALSE	FALSE	Agree	Disagree	Strongly Agree	Neutral	Neutral	Slightly Disagree	Strongly Agree	Disagree	Slightly Agree	Slightly Agree	Strongly Agree	Strongly Agree
I would like to participate in this study.	Equal to or more than twenty	Male	Fifth Year	Single	City	No	Curriculum	FALSE	TRUE	TRUE	FALSE	TRUE	FALSE	TRUE	TRUE	TRUE	FALSE	TRUE	FALSE	TRUE	TRUE	TRUE	FALSE	TRUE	TRUE	TRUE	TRUE	FALSE	TRUE	TRUE	FALSE	FALSE	TRUE	FALSE	TRUE	FALSE	TRUE	Disagree	Disagree	Disagree	Neutral	Neutral	Disagree	Slightly Agree	Neutral	Slightly Agree	Neutral	Strongly Agree	Neutral
I would like to participate in this study.	Equal to or more than twenty	Male	Sixth Year	Single	Camp	No	Curriculum	FALSE	TRUE	TRUE	FALSE	FALSE	TRUE	TRUE	TRUE	FALSE	FALSE	TRUE	FALSE	TRUE	TRUE	TRUE	FALSE	TRUE	TRUE	TRUE	FALSE	FALSE	TRUE	TRUE	FALSE	FALSE	FALSE	TRUE	TRUE	TRUE	TRUE	Slightly Disagree	Slightly Disagree	Disagree	Disagree	Agree	Disagree	Neutral	Slightly Agree	Agree	Agree	Agree	Agree
I would like to participate in this study.	Equal to or more than twenty	Female	Third Year	Single	City	Yes	Internet	TRUE	TRUE	TRUE	TRUE	TRUE	TRUE	FALSE	FALSE	TRUE	TRUE	FALSE	TRUE	TRUE	TRUE	FALSE	TRUE	FALSE	TRUE	TRUE	TRUE	TRUE	TRUE	FALSE	TRUE	FALSE	TRUE	FALSE	TRUE	FALSE	TRUE	Agree	Strongly Disagree	Agree	Agree	Strongly Agree	Strongly Disagree	Strongly Agree	Disagree	Disagree	Agree	Agree	Strongly Agree
I would like to participate in this study.	Equal to or more than twenty	Male	Third Year	Single	City	No	Awareness Campaigns	TRUE	TRUE	TRUE	TRUE	TRUE	TRUE	TRUE	TRUE	TRUE	TRUE	TRUE	TRUE	TRUE	TRUE	TRUE	TRUE	TRUE	TRUE	TRUE	TRUE	TRUE	TRUE	TRUE	TRUE	TRUE	TRUE	TRUE	TRUE	TRUE	TRUE	Neutral	Neutral	Neutral	Neutral	Neutral	Neutral	Neutral	Neutral	Neutral	Neutral	Neutral	Neutral
I would like to participate in this study.	Equal to or more than twenty	Female	Third Year	Single	City	No	Curriculum	TRUE	TRUE	TRUE	FALSE	FALSE	TRUE	TRUE	FALSE	TRUE	TRUE	TRUE	FALSE	TRUE	TRUE	FALSE	FALSE	TRUE	TRUE	TRUE	FALSE	FALSE	TRUE	TRUE	TRUE	FALSE	TRUE	TRUE	TRUE	FALSE	TRUE	Slightly Disagree	Disagree	Neutral	Neutral	Neutral	Slightly Disagree	Strongly Agree	Slightly Agree	Agree	Agree	Agree	Slightly Disagree
I would like to participate in this study.	Equal to or more than twenty	Male	Third Year	Single	City	Yes	Awareness Campaigns	FALSE	FALSE	TRUE	FALSE	FALSE	TRUE	TRUE	FALSE	TRUE	FALSE	TRUE	TRUE	TRUE	TRUE	FALSE	FALSE	TRUE	FALSE	TRUE	FALSE	FALSE	FALSE	TRUE	FALSE	FALSE	TRUE	FALSE	TRUE	FALSE	TRUE	Agree	Disagree	Agree	Neutral	Agree	Strongly Disagree	Agree	Strongly Disagree	Slightly Agree	Slightly Disagree	Neutral	Agree
I would like to participate in this study.	Equal to or more than twenty	Male	Third Year	Single	City	No	Curriculum	FALSE	FALSE	TRUE	FALSE	TRUE	FALSE	FALSE	TRUE	TRUE	FALSE	TRUE	FALSE	FALSE	TRUE	FALSE	FALSE	TRUE	TRUE	TRUE	TRUE	FALSE	TRUE	FALSE	TRUE	TRUE	FALSE	TRUE	TRUE	TRUE	TRUE	Agree	Neutral	Neutral	Strongly Agree	Strongly Agree	Disagree	Neutral	Agree	Neutral	Agree	Strongly Agree	Slightly Agree
I would like to participate in this study.	Equal to or more than twenty	Male	Third Year	Single	City	No	Curriculum	FALSE	FALSE	FALSE	FALSE	FALSE	FALSE	FALSE	TRUE	FALSE	FALSE	FALSE	TRUE	FALSE	TRUE	TRUE	TRUE	FALSE	FALSE	TRUE	FALSE	TRUE	TRUE	FALSE	TRUE	TRUE	FALSE	TRUE	FALSE	TRUE	FALSE	Disagree	Disagree	Slightly Disagree	Neutral	Neutral	Disagree	Neutral	Slightly Disagree	Slightly Disagree	Slightly Disagree	Agree	Neutral
I would like to participate in this study.	Equal to or more than twenty	Male	Third Year	Single	Camp	Yes	Curriculum	FALSE	TRUE	TRUE	FALSE	FALSE	FALSE	FALSE	TRUE	FALSE	FALSE	TRUE	FALSE	TRUE	TRUE	TRUE	TRUE	TRUE	TRUE	TRUE	FALSE	TRUE	TRUE	TRUE	TRUE	TRUE	TRUE	TRUE	FALSE	TRUE	TRUE	Strongly Disagree	Neutral	Agree	Slightly Agree	Agree	Disagree	Strongly Agree	Agree	Agree	Strongly Disagree	Strongly Agree	Agree
I would like to participate in this study.	Equal to or more than twenty	Female	Third Year	Single	City	Yes	Internet	FALSE	FALSE	TRUE	FALSE	TRUE	FALSE	TRUE	FALSE	TRUE	FALSE	TRUE	FALSE	TRUE	TRUE	TRUE	TRUE	TRUE	FALSE	TRUE	TRUE	FALSE	FALSE	TRUE	TRUE	FALSE	TRUE	FALSE	TRUE	TRUE	FALSE	Strongly Disagree	Disagree	Slightly Disagree	Disagree	Strongly Agree	Strongly Agree	Agree	Strongly Agree	Strongly Agree	Strongly Agree	Strongly Agree	Strongly Agree
I would like to participate in this study.	Less than twenty	Female	Second Year	Single	City	No	Curriculum	TRUE	FALSE	TRUE	TRUE	TRUE	FALSE	FALSE	TRUE	FALSE	TRUE	TRUE	FALSE	TRUE	TRUE	TRUE	FALSE	FALSE	FALSE	TRUE	FALSE	TRUE	FALSE	TRUE	TRUE	TRUE	FALSE	TRUE	FALSE	TRUE	TRUE	Agree	Strongly Disagree	Strongly Agree	Neutral	Strongly Agree	Strongly Disagree	Agree	Agree	Disagree	Agree	Strongly Agree	Slightly Agree
I would like to participate in this study.	Equal to or more than twenty	Male	Third Year	Single	City	Yes	Curriculum	FALSE	FALSE	TRUE	FALSE	FALSE	TRUE	FALSE	TRUE	TRUE	FALSE	TRUE	FALSE	TRUE	TRUE	FALSE	FALSE	TRUE	FALSE	TRUE	TRUE	TRUE	TRUE	TRUE	TRUE	TRUE	TRUE	TRUE	TRUE	FALSE	TRUE	Neutral	Neutral	Neutral	Neutral	Neutral	Neutral	Neutral	Neutral	Neutral	Neutral	Neutral	Neutral
I would like to participate in this study.	Equal to or more than twenty	Female	Third Year	Single	City	Yes	Curriculum	FALSE	TRUE	TRUE	TRUE	TRUE	TRUE	TRUE	TRUE	FALSE	FALSE	TRUE	FALSE	TRUE	TRUE	TRUE	TRUE	TRUE	TRUE	TRUE	TRUE	TRUE	TRUE	TRUE	TRUE	FALSE	FALSE	TRUE	TRUE	TRUE	TRUE	Strongly Agree	Strongly Disagree	Strongly Agree	Strongly Agree	Agree	Strongly Disagree	Agree	Disagree	Strongly Disagree	Agree	Strongly Agree	Strongly Agree
I would like to participate in this study.	Equal to or more than twenty	Female	Third Year	Single	City	No	Internet	FALSE	TRUE	TRUE	TRUE	TRUE	TRUE	TRUE	TRUE	FALSE	FALSE	TRUE	FALSE	TRUE	TRUE	TRUE	TRUE	TRUE	TRUE	TRUE	TRUE	FALSE	TRUE	TRUE	TRUE	FALSE	FALSE	TRUE	TRUE	TRUE	TRUE	Strongly Agree	Strongly Disagree	Strongly Agree	Strongly Agree	Agree	Strongly Disagree	Strongly Agree	Neutral	Strongly Disagree	Agree	Strongly Agree	Strongly Agree
I would like to participate in this study.	Equal to or more than twenty	Female	Fourth Year	Single	City	Yes	Internet	FALSE	TRUE	FALSE	TRUE	TRUE	TRUE	TRUE	FALSE	TRUE	TRUE	TRUE	FALSE	TRUE	TRUE	TRUE	TRUE	TRUE	TRUE	TRUE	TRUE	FALSE	TRUE	TRUE	FALSE	TRUE	TRUE	TRUE	FALSE	TRUE	TRUE	Strongly Agree	Disagree	Strongly Agree	Neutral	Slightly Agree	Slightly Agree	Strongly Agree	Strongly Agree	Neutral	Neutral	Strongly Agree	Strongly Agree
I would like to participate in this study.	Equal to or more than twenty	Male	Third Year	Single	City	No	Curriculum	FALSE	TRUE	TRUE	FALSE	TRUE	TRUE	FALSE	TRUE	TRUE	FALSE	TRUE	FALSE	TRUE	TRUE	TRUE	FALSE	TRUE	TRUE	TRUE	FALSE	FALSE	TRUE	TRUE	TRUE	TRUE	TRUE	TRUE	TRUE	FALSE	TRUE	Neutral	Neutral	Neutral	Neutral	Neutral	Neutral	Neutral	Neutral	Neutral	Neutral	Neutral	Neutral
I would like to participate in this study.	Equal to or more than twenty	Female	Second Year	Single	City	No	Internet	TRUE	TRUE	TRUE	FALSE	TRUE	TRUE	TRUE	TRUE	TRUE	TRUE	TRUE	FALSE	TRUE	TRUE	FALSE	FALSE	TRUE	TRUE	FALSE	TRUE	FALSE	TRUE	TRUE	TRUE	FALSE	FALSE	TRUE	TRUE	TRUE	TRUE	Agree	Strongly Disagree	Neutral	Neutral	Slightly Agree	Strongly Disagree	Agree	Neutral	Disagree	Agree	Agree	Agree
I would like to participate in this study.	Equal to or more than twenty	Female	Third Year	Single	Village	No	Internet	FALSE	TRUE	FALSE	FALSE	FALSE	TRUE	TRUE	TRUE	TRUE	TRUE	TRUE	FALSE	TRUE	TRUE	TRUE	TRUE	TRUE	TRUE	TRUE	FALSE	TRUE	FALSE	TRUE	FALSE	TRUE	TRUE	TRUE	TRUE	FALSE	TRUE	Strongly Disagree	Disagree	Slightly Disagree	Slightly Disagree	Agree	Disagree	Agree	Agree	Disagree	Disagree	Strongly Agree	Agree
I would like to participate in this study.	Equal to or more than twenty	Female	Third Year	Single	Village	No	Curriculum	FALSE	TRUE	TRUE	FALSE	TRUE	TRUE	TRUE	FALSE	TRUE	TRUE	TRUE	FALSE	TRUE	TRUE	TRUE	FALSE	TRUE	TRUE	TRUE	TRUE	FALSE	TRUE	FALSE	TRUE	FALSE	TRUE	TRUE	TRUE	TRUE	TRUE	Agree	Disagree	Agree	Slightly Agree	Agree	Disagree	Agree	Slightly Disagree	Disagree	Agree	Agree	Agree
I would like to participate in this study.	Equal to or more than twenty	Female	Third Year	Single	City	No	Curriculum	TRUE	TRUE	FALSE	FALSE	TRUE	FALSE	FALSE	FALSE	FALSE	TRUE	TRUE	FALSE	TRUE	TRUE	TRUE	TRUE	TRUE	FALSE	TRUE	FALSE	FALSE	TRUE	TRUE	TRUE	TRUE	TRUE	TRUE	TRUE	FALSE	FALSE	Neutral	Strongly Disagree	Strongly Agree	Agree	Agree	Strongly Disagree	Strongly Agree	Strongly Agree	Neutral	Neutral	Agree	Strongly Disagree
I would like to participate in this study.	Equal to or more than twenty	Female	Third Year	Single	City	Yes	Internet	TRUE	TRUE	FALSE	FALSE	TRUE	TRUE	FALSE	TRUE	TRUE	FALSE	FALSE	TRUE	TRUE	TRUE	FALSE	TRUE	FALSE	TRUE	TRUE	FALSE	TRUE	FALSE	TRUE	TRUE	TRUE	FALSE	FALSE	FALSE	FALSE	FALSE	Disagree	Disagree	Slightly Disagree	Strongly Disagree	Strongly Disagree	Strongly Disagree	Strongly Disagree	Disagree	Disagree	Strongly Disagree	Strongly Disagree	Disagree
I would like to participate in this study.	Equal to or more than twenty	Female	Third Year	Single	Village	No	Curriculum	FALSE	TRUE	FALSE	FALSE	TRUE	TRUE	FALSE	TRUE	TRUE	TRUE	TRUE	FALSE	FALSE	TRUE	FALSE	FALSE	TRUE	FALSE	TRUE	FALSE	TRUE	TRUE	TRUE	TRUE	TRUE	TRUE	FALSE	TRUE	FALSE	FALSE	Disagree	Disagree	Disagree	Disagree	Disagree	Slightly Agree	Slightly Agree	Slightly Agree	Slightly Agree	Slightly Agree	Neutral	Neutral
I would like to participate in this study.	Equal to or more than twenty	Female	Third Year	Single	Village	No	Internet	FALSE	TRUE	FALSE	FALSE	TRUE	FALSE	TRUE	TRUE	TRUE	TRUE	TRUE	FALSE	TRUE	TRUE	TRUE	FALSE	TRUE	FALSE	TRUE	TRUE	FALSE	TRUE	TRUE	FALSE	FALSE	TRUE	TRUE	TRUE	FALSE	TRUE	Strongly Disagree	Slightly Disagree	Disagree	Slightly Disagree	Strongly Disagree	Strongly Disagree	Disagree	Slightly Disagree	Slightly Disagree	Neutral	Strongly Disagree	Neutral
I would like to participate in this study.	Less than twenty	Male	Second Year	Single	City	No	Awareness Campaigns	FALSE	FALSE	FALSE	FALSE	TRUE	TRUE	TRUE	TRUE	TRUE	FALSE	TRUE	FALSE	TRUE	TRUE	TRUE	FALSE	TRUE	TRUE	TRUE	FALSE	FALSE	TRUE	TRUE	FALSE	FALSE	TRUE	TRUE	TRUE	TRUE	TRUE	Disagree	Strongly Disagree	Disagree	Neutral	Neutral	Slightly Disagree	Agree	Agree	Disagree	Neutral	Strongly Agree	Slightly Agree
I would like to participate in this study.	Equal to or more than twenty	Male	Second Year	Single	Village	Yes	Internet	TRUE	FALSE	TRUE	FALSE	TRUE	TRUE	FALSE	TRUE	FALSE	FALSE	TRUE	TRUE	TRUE	TRUE	FALSE	FALSE	TRUE	FALSE	TRUE	TRUE	FALSE	FALSE	TRUE	FALSE	FALSE	TRUE	TRUE	TRUE	TRUE	FALSE	Disagree	Neutral	Strongly Disagree	Disagree	Disagree	Neutral	Slightly Agree	Neutral	Slightly Disagree	Neutral	Neutral	Agree
I would like to participate in this study.	Equal to or more than twenty	Male	Fourth Year	Single	City	No	Curriculum	FALSE	TRUE	FALSE	FALSE	TRUE	TRUE	FALSE	TRUE	FALSE	TRUE	TRUE	FALSE	FALSE	TRUE	TRUE	FALSE	TRUE	TRUE	TRUE	TRUE	FALSE	FALSE	TRUE	FALSE	FALSE	FALSE	TRUE	TRUE	FALSE	TRUE	Strongly Agree	Disagree	Strongly Agree	Agree	Slightly Agree	Slightly Disagree	Slightly Agree	Agree	Neutral	Slightly Agree	Slightly Agree	Slightly Agree
I would like to participate in this study.	Equal to or more than twenty	Female	Fourth Year	Single	Village	No	Curriculum	TRUE	TRUE	TRUE	TRUE	TRUE	FALSE	TRUE	TRUE	TRUE	TRUE	TRUE	TRUE	TRUE	TRUE	TRUE	TRUE	TRUE	TRUE	TRUE	TRUE	TRUE	TRUE	TRUE	TRUE	TRUE	TRUE	TRUE	TRUE	TRUE	TRUE	Strongly Disagree	Neutral	Slightly Disagree	Slightly Disagree	Slightly Disagree	Disagree	Strongly Disagree	Strongly Disagree	Disagree	Disagree	Strongly Disagree	Strongly Disagree
I would like to participate in this study.	Equal to or more than twenty	Female	Third Year	Single	City	Yes	Internet	FALSE	TRUE	TRUE	TRUE	TRUE	FALSE	FALSE	TRUE	FALSE	TRUE	TRUE	TRUE	TRUE	TRUE	TRUE	FALSE	TRUE	FALSE	TRUE	TRUE	FALSE	TRUE	TRUE	TRUE	TRUE	TRUE	TRUE	TRUE	TRUE	TRUE	Disagree	Disagree	Strongly Disagree	Strongly Disagree	Strongly Disagree	Strongly Disagree	Slightly Disagree	Slightly Disagree	Disagree	Disagree	Disagree	Disagree
I would like to participate in this study.	Equal to or more than twenty	Male	Third Year	Single	City	No	Curriculum	TRUE	TRUE	TRUE	TRUE	TRUE	TRUE	TRUE	TRUE	TRUE	TRUE	FALSE	TRUE	TRUE	FALSE	TRUE	TRUE	TRUE	TRUE	TRUE	TRUE	TRUE	TRUE	TRUE	TRUE	TRUE	TRUE	TRUE	TRUE	TRUE	TRUE	Agree	Slightly Agree	Agree	Neutral	Neutral	Slightly Agree	Slightly Disagree	Agree	Slightly Disagree	Neutral	Agree	Neutral
I would like to participate in this study.	Equal to or more than twenty	Female	Third Year	Single	City	No	Internet	FALSE	TRUE	FALSE	TRUE	TRUE	FALSE	TRUE	TRUE	TRUE	TRUE	TRUE	TRUE	FALSE	TRUE	FALSE	TRUE	TRUE	TRUE	FALSE	FALSE	FALSE	FALSE	FALSE	TRUE	TRUE	TRUE	FALSE	TRUE	FALSE	TRUE	Strongly Disagree	Strongly Disagree	Slightly Disagree	Strongly Disagree	Disagree	Slightly Disagree	Disagree	Strongly Disagree	Disagree	Strongly Disagree	Disagree	Disagree
I would like to participate in this study.	Equal to or more than twenty	Female	Third Year	Single	City	No	Curriculum	TRUE	FALSE	FALSE	FALSE	FALSE	TRUE	TRUE	TRUE	FALSE	TRUE	TRUE	FALSE	TRUE	TRUE	FALSE	FALSE	TRUE	TRUE	TRUE	TRUE	FALSE	TRUE	TRUE	FALSE	FALSE	TRUE	FALSE	TRUE	TRUE	TRUE	Slightly Agree	Disagree	Slightly Agree	Slightly Agree	Neutral	Strongly Disagree	Agree	Agree	Disagree	Agree	Slightly Agree	Strongly Disagree
I would like to participate in this study.	Equal to or more than twenty	Female	Third Year	Single	Village	No	Awareness Campaigns	FALSE	TRUE	TRUE	FALSE	FALSE	TRUE	FALSE	TRUE	FALSE	TRUE	TRUE	FALSE	TRUE	FALSE	FALSE	TRUE	TRUE	TRUE	TRUE	TRUE	FALSE	TRUE	TRUE	TRUE	TRUE	TRUE	TRUE	TRUE	TRUE	TRUE	Agree	Slightly Disagree	Slightly Agree	Neutral	Slightly Disagree	Slightly Disagree	Slightly Agree	Agree	Slightly Disagree	Neutral	Agree	Slightly Agree
I would like to participate in this study.	Equal to or more than twenty	Male	Third Year	Single	Village	No	Internet	FALSE	TRUE	TRUE	TRUE	FALSE	TRUE	FALSE	TRUE	TRUE	FALSE	TRUE	TRUE	FALSE	FALSE	TRUE	FALSE	FALSE	FALSE	TRUE	TRUE	FALSE	TRUE	TRUE	FALSE	FALSE	TRUE	TRUE	TRUE	FALSE	TRUE	Disagree	Disagree	Slightly Disagree	Slightly Disagree	Strongly Disagree	Strongly Disagree	Strongly Disagree	Disagree	Strongly Disagree	Strongly Disagree	Slightly Disagree	Disagree
I would like to participate in this study.	Equal to or more than twenty	Female	Third Year	Single	City	No	Internet	FALSE	TRUE	FALSE	FALSE	TRUE	TRUE	FALSE	TRUE	FALSE	TRUE	TRUE	TRUE	TRUE	TRUE	TRUE	TRUE	FALSE	FALSE	FALSE	TRUE	FALSE	TRUE	TRUE	TRUE	FALSE	TRUE	TRUE	TRUE	FALSE	TRUE	Strongly Disagree	Disagree	Disagree	Strongly Disagree	Disagree	Disagree	Disagree	Disagree	Slightly Disagree	Strongly Disagree	Disagree	Disagree
I would like to participate in this study.	Less than twenty	Female	Second Year	Single	Village	Yes	Internet	TRUE	TRUE	TRUE	FALSE	FALSE	FALSE	TRUE	FALSE	TRUE	FALSE	FALSE	TRUE	FALSE	TRUE	TRUE	FALSE	TRUE	TRUE	FALSE	FALSE	FALSE	TRUE	TRUE	TRUE	TRUE	FALSE	FALSE	FALSE	TRUE	TRUE	Strongly Disagree	Disagree	Slightly Disagree	Slightly Agree	Agree	Strongly Agree	Agree	Neutral	Slightly Disagree	Disagree	Strongly Disagree	Strongly Disagree
I would like to participate in this study.	Equal to or more than twenty	Female	Third Year	Single	Village	No	Curriculum	FALSE	FALSE	TRUE	FALSE	TRUE	TRUE	FALSE	TRUE	FALSE	TRUE	TRUE	TRUE	FALSE	TRUE	FALSE	FALSE	TRUE	TRUE	TRUE	TRUE	FALSE	FALSE	TRUE	FALSE	FALSE	TRUE	FALSE	TRUE	TRUE	TRUE	Strongly Disagree	Strongly Disagree	Disagree	Disagree	Disagree	Strongly Disagree	Disagree	Slightly Disagree	Strongly Disagree	Disagree	Strongly Disagree	Disagree
I would like to participate in this study.	Equal to or more than twenty	Female	Fourth Year	Single	Village	Yes	Curriculum	FALSE	FALSE	TRUE	TRUE	TRUE	FALSE	TRUE	TRUE	FALSE	TRUE	FALSE	TRUE	TRUE	TRUE	FALSE	FALSE	TRUE	TRUE	TRUE	TRUE	FALSE	TRUE	TRUE	FALSE	FALSE	TRUE	TRUE	FALSE	TRUE	TRUE	Strongly Disagree	Disagree	Strongly Disagree	Strongly Disagree	Strongly Disagree	Disagree	Strongly Disagree	Disagree	Disagree	Strongly Disagree	Strongly Disagree	Strongly Disagree
I would like to participate in this study.	Equal to or more than twenty	Female	Third Year	Single	City	No	Awareness Campaigns	FALSE	TRUE	TRUE	FALSE	TRUE	TRUE	TRUE	FALSE	FALSE	FALSE	FALSE	FALSE	TRUE	FALSE	FALSE	TRUE	FALSE	TRUE	FALSE	TRUE	TRUE	FALSE	TRUE	TRUE	FALSE	FALSE	TRUE	FALSE	TRUE	FALSE	Neutral	Slightly Disagree	Slightly Agree	Neutral	Disagree	Strongly Disagree	Slightly Disagree	Disagree	Disagree	Slightly Disagree	Slightly Disagree	Disagree
I would like to participate in this study.	Equal to or more than twenty	Female	Fourth Year	Single	City	No	Curriculum	TRUE	FALSE	TRUE	FALSE	TRUE	TRUE	TRUE	TRUE	TRUE	FALSE	TRUE	FALSE	TRUE	TRUE	FALSE	TRUE	TRUE	TRUE	TRUE	FALSE	FALSE	TRUE	FALSE	TRUE	FALSE	TRUE	TRUE	TRUE	FALSE	TRUE	Neutral	Strongly Disagree	Disagree	Disagree	Agree	Neutral	Agree	Disagree	Slightly Agree	Neutral	Agree	Agree
I would like to participate in this study.	Less than twenty	Female	Second Year	Single	City	No	Internet	TRUE	TRUE	TRUE	FALSE	TRUE	FALSE	FALSE	TRUE	FALSE	FALSE	FALSE	FALSE	TRUE	FALSE	TRUE	TRUE	TRUE	TRUE	TRUE	TRUE	TRUE	TRUE	FALSE	FALSE	FALSE	TRUE	FALSE	FALSE	FALSE	TRUE	Disagree	Slightly Disagree	Slightly Disagree	Slightly Disagree	Slightly Disagree	Agree	Agree	Strongly Disagree	Strongly Disagree	Agree	Strongly Agree	Slightly Agree
I would like to participate in this study.	Less than twenty	Female	Third Year	Single	Village	No	Internet	TRUE	TRUE	FALSE	TRUE	FALSE	TRUE	FALSE	TRUE	FALSE	TRUE	FALSE	TRUE	TRUE	TRUE	FALSE	FALSE	TRUE	FALSE	FALSE	FALSE	TRUE	FALSE	FALSE	TRUE	FALSE	FALSE	TRUE	FALSE	TRUE	TRUE	Slightly Agree	Strongly Disagree	Neutral	Neutral	Neutral	Neutral	Agree	Agree	Strongly Agree	Strongly Agree	Agree	Agree
I would like to participate in this study.	Equal to or more than twenty	Female	Third Year	Single	Village	Yes	Internet	TRUE	TRUE	FALSE	FALSE	FALSE	FALSE	TRUE	TRUE	TRUE	TRUE	TRUE	TRUE	TRUE	TRUE	FALSE	FALSE	TRUE	TRUE	TRUE	FALSE	FALSE	TRUE	TRUE	TRUE	TRUE	TRUE	FALSE	FALSE	TRUE	TRUE	Disagree	Slightly Disagree	Disagree	Slightly Disagree	Strongly Disagree	Strongly Disagree	Disagree	Disagree	Disagree	Disagree	Disagree	Disagree
I would like to participate in this study.	Equal to or more than twenty	Female	Third Year	Single	City	Yes	Internet	TRUE	TRUE	TRUE	TRUE	TRUE	TRUE	TRUE	TRUE	TRUE	TRUE	TRUE	TRUE	TRUE	TRUE	TRUE	TRUE	FALSE	FALSE	TRUE	FALSE	FALSE	FALSE	TRUE	TRUE	FALSE	TRUE	TRUE	TRUE	TRUE	TRUE	Strongly Agree	Slightly Disagree	Disagree	Neutral	Neutral	Neutral	Neutral	Slightly Agree	Neutral	Strongly Agree	Strongly Agree	Neutral
I would like to participate in this study.	Equal to or more than twenty	Male	Fourth Year	Single	Village	Yes	Internet	FALSE	TRUE	TRUE	FALSE	TRUE	FALSE	FALSE	TRUE	FALSE	TRUE	TRUE	FALSE	TRUE	TRUE	TRUE	FALSE	TRUE	TRUE	FALSE	TRUE	FALSE	TRUE	FALSE	TRUE	TRUE	TRUE	TRUE	FALSE	TRUE	FALSE	Neutral	Strongly Disagree	Slightly Agree	Slightly Disagree	Neutral	Slightly Agree	Agree	Neutral	Slightly Disagree	Neutral	Strongly Agree	Slightly Agree
I would like to participate in this study.	Equal to or more than twenty	Female	Fourth Year	Single	Village	No	Internet	TRUE	TRUE	TRUE	TRUE	TRUE	TRUE	FALSE	TRUE	TRUE	TRUE	TRUE	TRUE	TRUE	TRUE	FALSE	FALSE	TRUE	FALSE	TRUE	TRUE	FALSE	TRUE	TRUE	TRUE	FALSE	TRUE	TRUE	TRUE	TRUE	TRUE	Neutral	Disagree	Neutral	Neutral	Slightly Agree	Disagree	Strongly Agree	Disagree	Neutral	Strongly Disagree	Agree	Agree
I would like to participate in this study.	Equal to or more than twenty	Female	Third Year	Single	Village	No	Curriculum	TRUE	TRUE	FALSE	FALSE	TRUE	TRUE	TRUE	TRUE	TRUE	FALSE	TRUE	FALSE	TRUE	TRUE	FALSE	TRUE	TRUE	FALSE	TRUE	FALSE	FALSE	TRUE	TRUE	FALSE	FALSE	FALSE	TRUE	TRUE	FALSE	TRUE	Slightly Agree	Slightly Agree	Slightly Agree	Slightly Agree	Slightly Agree	Strongly Agree	Strongly Agree	Strongly Agree	Strongly Agree	Strongly Agree	Slightly Agree	Slightly Agree
I would like to participate in this study.	Equal to or more than twenty	Female	Fourth Year	Single	Village	No	Curriculum	TRUE	FALSE	FALSE	FALSE	TRUE	TRUE	FALSE	TRUE	FALSE	TRUE	TRUE	TRUE	TRUE	TRUE	FALSE	FALSE	TRUE	FALSE	TRUE	TRUE	FALSE	TRUE	TRUE	TRUE	FALSE	TRUE	TRUE	TRUE	TRUE	TRUE	Agree	Strongly Disagree	Neutral	Neutral	Agree	Disagree	Strongly Agree	Disagree	Neutral	Agree	Agree	Slightly Agree
I would like to participate in this study.	Equal to or more than twenty	Female	Fourth Year	Single	City	No	Curriculum	FALSE	TRUE	TRUE	FALSE	TRUE	TRUE	FALSE	TRUE	TRUE	FALSE	TRUE	FALSE	TRUE	FALSE	TRUE	FALSE	FALSE	TRUE	TRUE	TRUE	FALSE	TRUE	TRUE	TRUE	FALSE	TRUE	TRUE	FALSE	TRUE	TRUE	Neutral	Strongly Disagree	Strongly Agree	Strongly Agree	Neutral	Strongly Disagree	Agree	Slightly Agree	Strongly Disagree	Neutral	Strongly Agree	Slightly Agree
I would like to participate in this study.	Equal to or more than twenty	Female	Third Year	Single	Village	No	Internet	FALSE	TRUE	TRUE	FALSE	TRUE	TRUE	TRUE	FALSE	FALSE	TRUE	TRUE	TRUE	TRUE	TRUE	FALSE	FALSE	TRUE	TRUE	TRUE	TRUE	FALSE	FALSE	TRUE	FALSE	FALSE	TRUE	TRUE	TRUE	TRUE	TRUE	Disagree	Agree	Disagree	Disagree	Disagree	Agree	Agree	Agree	Agree	Neutral	Agree	Disagree
I would like to participate in this study.	Equal to or more than twenty	Male	Third Year	Single	City	No	Awareness Campaigns	FALSE	TRUE	TRUE	FALSE	TRUE	FALSE	TRUE	TRUE	TRUE	TRUE	TRUE	TRUE	TRUE	TRUE	TRUE	TRUE	TRUE	TRUE	TRUE	TRUE	FALSE	TRUE	FALSE	TRUE	FALSE	FALSE	TRUE	TRUE	TRUE	FALSE	Disagree	Disagree	Strongly Disagree	Disagree	Disagree	Disagree	Disagree	Disagree	Slightly Disagree	Strongly Disagree	Disagree	Strongly Disagree
I would like to participate in this study.	Equal to or more than twenty	Male	Third Year	Single	City	No	Awareness Campaigns	FALSE	TRUE	TRUE	FALSE	TRUE	FALSE	TRUE	TRUE	TRUE	TRUE	TRUE	TRUE	TRUE	TRUE	TRUE	TRUE	TRUE	TRUE	TRUE	TRUE	FALSE	TRUE	FALSE	TRUE	FALSE	FALSE	TRUE	TRUE	TRUE	FALSE	Disagree	Disagree	Strongly Disagree	Disagree	Disagree	Disagree	Disagree	Disagree	Slightly Disagree	Strongly Disagree	Disagree	Strongly Disagree
I would like to participate in this study.	Equal to or more than twenty	Female	Third Year	Single	City	No	Internet	TRUE	TRUE	FALSE	FALSE	TRUE	FALSE	TRUE	TRUE	TRUE	TRUE	TRUE	FALSE	TRUE	TRUE	TRUE	TRUE	TRUE	TRUE	TRUE	TRUE	FALSE	TRUE	TRUE	FALSE	TRUE	TRUE	TRUE	TRUE	TRUE	TRUE	Neutral	Strongly Disagree	Disagree	Neutral	Neutral	Disagree	Strongly Agree	Strongly Agree	Slightly Disagree	Strongly Disagree	Strongly Agree	Agree
I would like to participate in this study.	Equal to or more than twenty	Male	Third Year	Single	City	No	Curriculum	TRUE	TRUE	TRUE	FALSE	TRUE	FALSE	FALSE	TRUE	FALSE	TRUE	TRUE	TRUE	FALSE	TRUE	FALSE	FALSE	TRUE	FALSE	FALSE	FALSE	TRUE	TRUE	TRUE	FALSE	FALSE	FALSE	TRUE	TRUE	TRUE	FALSE	Strongly Agree	Strongly Disagree	Agree	Slightly Agree	Agree	Agree	Neutral	Disagree	Disagree	Agree	Agree	Slightly Agree
I would like to participate in this study.	Equal to or more than twenty	Female	Third Year	Single	City	No	Internet	TRUE	TRUE	FALSE	FALSE	TRUE	FALSE	TRUE	TRUE	TRUE	TRUE	TRUE	FALSE	TRUE	TRUE	TRUE	TRUE	TRUE	TRUE	TRUE	TRUE	FALSE	TRUE	TRUE	FALSE	TRUE	TRUE	TRUE	TRUE	TRUE	TRUE	Neutral	Strongly Disagree	Disagree	Neutral	Neutral	Disagree	Strongly Agree	Strongly Agree	Slightly Disagree	Strongly Disagree	Strongly Agree	Agree
I would like to participate in this study.	Equal to or more than twenty	Male	Third Year	Married	City	No	Curriculum	TRUE	TRUE	TRUE	FALSE	FALSE	TRUE	TRUE	TRUE	FALSE	FALSE	TRUE	TRUE	TRUE	TRUE	TRUE	TRUE	TRUE	TRUE	TRUE	TRUE	FALSE	TRUE	TRUE	TRUE	FALSE	TRUE	FALSE	TRUE	FALSE	TRUE	Agree	Disagree	Disagree	Disagree	Agree	Disagree	Agree	Agree	Agree	Disagree	Agree	Agree
I would like to participate in this study.	Equal to or more than twenty	Male	Third Year	Single	City	No	Curriculum	TRUE	TRUE	TRUE	FALSE	TRUE	TRUE	TRUE	TRUE	FALSE	FALSE	TRUE	FALSE	FALSE	TRUE	TRUE	FALSE	TRUE	TRUE	TRUE	FALSE	TRUE	FALSE	TRUE	TRUE	FALSE	FALSE	TRUE	TRUE	TRUE	FALSE	Slightly Disagree	Disagree	Slightly Disagree	Neutral	Strongly Agree	Strongly Disagree	Strongly Agree	Strongly Agree	Agree	Neutral	Strongly Agree	Agree
I would like to participate in this study.	Equal to or more than twenty	Male	Second Year	Single	Village	No	Internet	FALSE	TRUE	FALSE	FALSE	TRUE	TRUE	FALSE	TRUE	FALSE	FALSE	TRUE	FALSE	FALSE	TRUE	FALSE	FALSE	TRUE	FALSE	FALSE	TRUE	TRUE	TRUE	FALSE	FALSE	FALSE	TRUE	TRUE	TRUE	FALSE	TRUE	Slightly Agree	Disagree	Slightly Agree	Disagree	Slightly Agree	Slightly Disagree	Slightly Agree	Neutral	Slightly Disagree	Slightly Agree	Agree	Agree
I would like to participate in this study.	Equal to or more than twenty	Male	Third Year	Single	Village	No	Internet	FALSE	TRUE	FALSE	TRUE	TRUE	TRUE	FALSE	TRUE	TRUE	FALSE	TRUE	FALSE	TRUE	TRUE	FALSE	FALSE	TRUE	TRUE	TRUE	TRUE	FALSE	TRUE	TRUE	TRUE	FALSE	TRUE	TRUE	TRUE	TRUE	TRUE	Slightly Agree	Disagree	Strongly Agree	Neutral	Strongly Agree	Neutral	Strongly Agree	Slightly Disagree	Disagree	Strongly Agree	Strongly Agree	Slightly Agree
I would like to participate in this study.	Equal to or more than twenty	Female	Third Year	Single	City	No	Internet	FALSE	FALSE	FALSE	TRUE	TRUE	TRUE	FALSE	FALSE	FALSE	TRUE	FALSE	TRUE	FALSE	TRUE	FALSE	FALSE	TRUE	TRUE	TRUE	TRUE	FALSE	FALSE	TRUE	TRUE	TRUE	TRUE	TRUE	FALSE	TRUE	FALSE	Agree	Strongly Disagree	Neutral	Strongly Agree	Strongly Agree	Strongly Disagree	Neutral	Neutral	Neutral	Neutral	Neutral	Neutral
I would like to participate in this study.	Equal to or more than twenty	Male	Third Year	Single	City	Yes	Curriculum	FALSE	FALSE	TRUE	FALSE	FALSE	TRUE	FALSE	TRUE	FALSE	TRUE	TRUE	FALSE	FALSE	TRUE	FALSE	FALSE	FALSE	FALSE	FALSE	FALSE	TRUE	TRUE	FALSE	TRUE	FALSE	TRUE	TRUE	TRUE	TRUE	TRUE	Disagree	Strongly Disagree	Slightly Agree	Neutral	Agree	Disagree	Agree	Slightly Disagree	Slightly Disagree	Neutral	Slightly Agree	Slightly Agree
I would like to participate in this study.	Equal to or more than twenty	Female	Third Year	Single	City	No	Internet	FALSE	TRUE	TRUE	TRUE	TRUE	TRUE	FALSE	TRUE	TRUE	FALSE	TRUE	FALSE	TRUE	TRUE	FALSE	TRUE	TRUE	TRUE	TRUE	FALSE	FALSE	TRUE	TRUE	TRUE	FALSE	TRUE	TRUE	TRUE	TRUE	TRUE	Disagree	Strongly Disagree	Agree	Disagree	Agree	Strongly Disagree	Disagree	Disagree	Disagree	Disagree	Slightly Disagree	Slightly Disagree
I would like to participate in this study.	Equal to or more than twenty	Female	Third Year	Single	City	No	Curriculum	FALSE	TRUE	TRUE	TRUE	FALSE	TRUE	TRUE	TRUE	FALSE	TRUE	TRUE	TRUE	TRUE	FALSE	TRUE	FALSE	TRUE	TRUE	TRUE	TRUE	FALSE	TRUE	TRUE	TRUE	TRUE	TRUE	TRUE	TRUE	TRUE	TRUE	Slightly Agree	Slightly Agree	Agree	Slightly Agree	Slightly Agree	Agree	Neutral	Agree	Slightly Disagree	Slightly Disagree	Agree	Agree
I would like to participate in this study.	Equal to or more than twenty	Female	Third Year	Single	City	No	Curriculum	FALSE	FALSE	TRUE	TRUE	TRUE	TRUE	FALSE	TRUE	FALSE	TRUE	TRUE	TRUE	TRUE	TRUE	TRUE	FALSE	TRUE	TRUE	TRUE	TRUE	FALSE	TRUE	TRUE	TRUE	FALSE	TRUE	FALSE	TRUE	FALSE	TRUE	Agree	Strongly Disagree	Disagree	Slightly Disagree	Neutral	Disagree	Strongly Agree	Slightly Disagree	Neutral	Neutral	Agree	Neutral
I would like to participate in this study.	Equal to or more than twenty	Male	Third Year	Single	City	No	Curriculum	FALSE	TRUE	FALSE	FALSE	TRUE	TRUE	TRUE	TRUE	TRUE	FALSE	TRUE	TRUE	FALSE	TRUE	TRUE	TRUE	FALSE	FALSE	TRUE	TRUE	FALSE	FALSE	FALSE	FALSE	TRUE	TRUE	TRUE	TRUE	TRUE	TRUE	Slightly Agree	Neutral	Neutral	Slightly Disagree	Slightly Disagree	Strongly Disagree	Strongly Disagree	Disagree	Disagree	Strongly Disagree	Slightly Agree	Slightly Agree
I would like to participate in this study.	Equal to or more than twenty	Female	Third Year	Single	City	No	Curriculum	FALSE	TRUE	TRUE	TRUE	TRUE	FALSE	TRUE	TRUE	FALSE	TRUE	TRUE	TRUE	TRUE	FALSE	FALSE	FALSE	TRUE	TRUE	TRUE	TRUE	FALSE	TRUE	TRUE	FALSE	TRUE	TRUE	TRUE	TRUE	TRUE	TRUE	Disagree	Strongly Disagree	Slightly Disagree	Slightly Agree	Slightly Agree	Slightly Disagree	Slightly Agree	Slightly Agree	Slightly Disagree	Slightly Agree	Slightly Agree	Slightly Agree
I would like to participate in this study.	Equal to or more than twenty	Female	Fourth Year	Single	City	No	Curriculum	FALSE	TRUE	TRUE	FALSE	TRUE	TRUE	FALSE	TRUE	TRUE	FALSE	TRUE	FALSE	TRUE	FALSE	TRUE	FALSE	FALSE	TRUE	TRUE	TRUE	FALSE	TRUE	TRUE	TRUE	FALSE	TRUE	TRUE	FALSE	TRUE	TRUE	Neutral	Strongly Disagree	Strongly Agree	Strongly Agree	Neutral	Strongly Disagree	Agree	Slightly Agree	Strongly Disagree	Neutral	Strongly Agree	Slightly Agree
I would like to participate in this study.	Less than twenty	Female	Second Year	Single	Village	No	Internet	FALSE	FALSE	TRUE	FALSE	TRUE	FALSE	FALSE	FALSE	FALSE	FALSE	TRUE	TRUE	TRUE	TRUE	FALSE	FALSE	FALSE	TRUE	TRUE	TRUE	FALSE	FALSE	TRUE	TRUE	FALSE	TRUE	TRUE	FALSE	FALSE	TRUE	Agree	Disagree	Agree	Neutral	Agree	Neutral	Agree	Disagree	Slightly Disagree	Neutral	Agree	Agree
I would like to participate in this study.	Equal to or more than twenty	Female	Fourth Year	Single	City	No	Curriculum	TRUE	FALSE	TRUE	FALSE	TRUE	TRUE	TRUE	TRUE	TRUE	FALSE	TRUE	FALSE	TRUE	TRUE	FALSE	TRUE	TRUE	TRUE	TRUE	FALSE	FALSE	TRUE	FALSE	TRUE	FALSE	TRUE	TRUE	TRUE	FALSE	TRUE	Neutral	Strongly Disagree	Disagree	Disagree	Agree	Neutral	Agree	Disagree	Slightly Agree	Neutral	Agree	Agree
I would like to participate in this study.	Equal to or more than twenty	Male	Third Year	Single	Village	No	Curriculum	FALSE	TRUE	TRUE	FALSE	FALSE	TRUE	TRUE	TRUE	TRUE	FALSE	TRUE	FALSE	FALSE	TRUE	FALSE	TRUE	TRUE	FALSE	TRUE	FALSE	TRUE	FALSE	TRUE	TRUE	FALSE	FALSE	TRUE	TRUE	FALSE	FALSE	Agree	Neutral	Slightly Disagree	Slightly Disagree	Agree	Agree	Agree	Agree	Neutral	Neutral	Agree	Disagree
I would like to participate in this study.	Equal to or more than twenty	Male	Fourth Year	Single	Village	No	Curriculum	FALSE	TRUE	FALSE	TRUE	TRUE	TRUE	TRUE	TRUE	TRUE	TRUE	FALSE	TRUE	FALSE	TRUE	TRUE	TRUE	TRUE	TRUE	TRUE	FALSE	TRUE	FALSE	TRUE	FALSE	TRUE	TRUE	FALSE	TRUE	TRUE	TRUE	Slightly Agree	Neutral	Slightly Agree	Neutral	Slightly Disagree	Neutral	Slightly Agree	Neutral	Neutral	Neutral	Neutral	Slightly Disagree
I would like to participate in this study.	Less than twenty	Male	Second Year	Single	City	Yes	Internet	TRUE	TRUE	FALSE	TRUE	TRUE	FALSE	TRUE	FALSE	TRUE	TRUE	TRUE	TRUE	TRUE	TRUE	FALSE	FALSE	TRUE	TRUE	TRUE	TRUE	FALSE	TRUE	TRUE	TRUE	FALSE	TRUE	TRUE	TRUE	FALSE	TRUE	Neutral	Disagree	Agree	Neutral	Slightly Agree	Slightly Disagree	Agree	Strongly Agree	Agree	Slightly Disagree	Agree	Slightly Agree
I would like to participate in this study.	Less than twenty	Female	Third Year	Single	Village	No	Internet	FALSE	TRUE	TRUE	FALSE	TRUE	TRUE	FALSE	TRUE	FALSE	TRUE	TRUE	TRUE	FALSE	TRUE	FALSE	FALSE	TRUE	TRUE	TRUE	TRUE	FALSE	TRUE	TRUE	FALSE	FALSE	FALSE	TRUE	TRUE	FALSE	TRUE	Neutral	Disagree	Agree	Neutral	Disagree	Disagree	Strongly Agree	Slightly Disagree	Disagree	Agree	Agree	Slightly Agree
I would like to participate in this study.	Equal to or more than twenty	Male	Fourth Year	Single	City	No	Internet	TRUE	TRUE	TRUE	TRUE	FALSE	TRUE	TRUE	TRUE	TRUE	TRUE	TRUE	FALSE	TRUE	TRUE	FALSE	FALSE	TRUE	TRUE	TRUE	TRUE	FALSE	TRUE	TRUE	TRUE	FALSE	TRUE	TRUE	TRUE	TRUE	TRUE	Neutral	Disagree	Disagree	Neutral	Neutral	Disagree	Agree	Neutral	Disagree	Agree	Agree	Agree
I would like to participate in this study.	Equal to or more than twenty	Female	Third Year	Single	City	No	Internet	FALSE	FALSE	FALSE	FALSE	FALSE	TRUE	TRUE	FALSE	FALSE	TRUE	TRUE	FALSE	FALSE	TRUE	TRUE	FALSE	TRUE	FALSE	TRUE	TRUE	FALSE	TRUE	TRUE	TRUE	FALSE	TRUE	FALSE	TRUE	FALSE	TRUE	Slightly Disagree	Slightly Disagree	Strongly Agree	Neutral	Slightly Agree	Disagree	Agree	Agree	Disagree	Neutral	Agree	Agree
I would like to participate in this study.	Equal to or more than twenty	Female	Third Year	Single	City	No	Internet	FALSE	TRUE	FALSE	TRUE	TRUE	FALSE	TRUE	FALSE	FALSE	TRUE	TRUE	FALSE	FALSE	FALSE	FALSE	FALSE	FALSE	TRUE	TRUE	TRUE	FALSE	TRUE	TRUE	FALSE	FALSE	TRUE	FALSE	TRUE	FALSE	TRUE	Slightly Disagree	Disagree	Neutral	Neutral	Agree	Disagree	Strongly Agree	Slightly Disagree	Slightly Agree	Neutral	Slightly Agree	Agree
I would like to participate in this study.	Equal to or more than twenty	Female	Third Year	Single	City	Yes	Awareness Campaigns	TRUE	TRUE	FALSE	TRUE	FALSE	TRUE	FALSE	FALSE	FALSE	FALSE	TRUE	TRUE	TRUE	TRUE	FALSE	FALSE	TRUE	FALSE	TRUE	FALSE	FALSE	FALSE	TRUE	TRUE	TRUE	TRUE	FALSE	TRUE	FALSE	TRUE	Neutral	Strongly Disagree	Slightly Disagree	Slightly Disagree	Neutral	Neutral	Slightly Agree	Disagree	Disagree	Slightly Agree	Neutral	Agree
I would like to participate in this study.	Equal to or more than twenty	Female	Third Year	Single	City	No	Internet	TRUE	TRUE	TRUE	TRUE	TRUE	FALSE	TRUE	TRUE	TRUE	FALSE	TRUE	FALSE	FALSE	TRUE	TRUE	FALSE	TRUE	TRUE	FALSE	TRUE	FALSE	TRUE	TRUE	TRUE	FALSE	TRUE	TRUE	TRUE	TRUE	TRUE	Strongly Agree	Slightly Disagree	Neutral	Agree	Neutral	Strongly Disagree	Agree	Agree	Strongly Disagree	Neutral	Strongly Agree	Agree
I would like to participate in this study.	Equal to or more than twenty	Male	Sixth Year	Single	City	No	Curriculum	TRUE	FALSE	FALSE	FALSE	FALSE	TRUE	TRUE	FALSE	FALSE	FALSE	FALSE	FALSE	TRUE	TRUE	FALSE	TRUE	FALSE	FALSE	TRUE	FALSE	FALSE	TRUE	TRUE	TRUE	TRUE	TRUE	TRUE	TRUE	FALSE	TRUE	Neutral	Disagree	Slightly Disagree	Slightly Agree	Agree	Disagree	Slightly Agree	Agree	Slightly Disagree	Disagree	Agree	Neutral
I would like to participate in this study.	Equal to or more than twenty	Female	Sixth Year	Single	Village	No	Internet	FALSE	TRUE	FALSE	FALSE	FALSE	FALSE	FALSE	TRUE	FALSE	TRUE	TRUE	FALSE	FALSE	FALSE	FALSE	FALSE	TRUE	TRUE	TRUE	TRUE	FALSE	TRUE	TRUE	TRUE	FALSE	FALSE	FALSE	FALSE	TRUE	TRUE	Strongly Agree	Strongly Disagree	Strongly Agree	Neutral	Strongly Agree	Neutral	Strongly Agree	Strongly Disagree	Neutral	Neutral	Strongly Agree	Strongly Agree
I would like to participate in this study.	Equal to or more than twenty	Female	Sixth Year	Single	City	Yes	Curriculum	FALSE	TRUE	TRUE	FALSE	FALSE	TRUE	TRUE	TRUE	TRUE	TRUE	TRUE	FALSE	TRUE	TRUE	FALSE	FALSE	TRUE	TRUE	TRUE	FALSE	FALSE	TRUE	TRUE	TRUE	FALSE	TRUE	TRUE	TRUE	FALSE	TRUE	Disagree	Disagree	Disagree	Neutral	Disagree	Disagree	Agree	Disagree	Agree	Strongly Agree	Agree	Agree
I would like to participate in this study.	Equal to or more than twenty	Male	Fourth Year	Single	City	No	Internet	FALSE	TRUE	TRUE	FALSE	TRUE	FALSE	TRUE	FALSE	TRUE	FALSE	TRUE	TRUE	FALSE	TRUE	TRUE	TRUE	TRUE	TRUE	TRUE	TRUE	TRUE	TRUE	FALSE	FALSE	TRUE	FALSE	TRUE	TRUE	TRUE	TRUE	Neutral	Disagree	Agree	Slightly Agree	Strongly Agree	Strongly Disagree	Strongly Agree	Slightly Disagree	Slightly Disagree	Strongly Agree	Strongly Agree	Strongly Agree
I would like to participate in this study.	Equal to or more than twenty	Female	Fourth Year	Single	Village	No	Curriculum	FALSE	FALSE	TRUE	FALSE	FALSE	FALSE	FALSE	TRUE	FALSE	FALSE	TRUE	FALSE	TRUE	TRUE	TRUE	FALSE	TRUE	TRUE	TRUE	TRUE	FALSE	TRUE	TRUE	FALSE	FALSE	TRUE	TRUE	TRUE	TRUE	TRUE	Strongly Disagree	Slightly Disagree	Slightly Agree	Slightly Disagree	Agree	Neutral	Slightly Agree	Neutral	Slightly Disagree	Neutral	Strongly Agree	Strongly Agree
I would like to participate in this study.	Equal to or more than twenty	Female	Fourth Year	Single	City	No	Curriculum	FALSE	TRUE	TRUE	FALSE	TRUE	FALSE	FALSE	TRUE	TRUE	FALSE	TRUE	FALSE	TRUE	TRUE	TRUE	FALSE	FALSE	TRUE	TRUE	TRUE	FALSE	FALSE	TRUE	TRUE	FALSE	TRUE	TRUE	TRUE	FALSE	TRUE	Strongly Disagree	Strongly Disagree	Strongly Disagree	Strongly Disagree	Strongly Disagree	Agree	Neutral	Strongly Agree	Strongly Agree	Strongly Agree	Agree	Neutral
I would like to participate in this study.	Less than twenty	Female	Second Year	Single	City	No	Internet	TRUE	TRUE	FALSE	FALSE	FALSE	TRUE	FALSE	FALSE	TRUE	TRUE	FALSE	FALSE	FALSE	TRUE	FALSE	FALSE	FALSE	TRUE	TRUE	FALSE	FALSE	FALSE	FALSE	TRUE	TRUE	TRUE	FALSE	TRUE	TRUE	TRUE	Strongly Disagree	Disagree	Disagree	Disagree	Strongly Disagree	Strongly Disagree	Strongly Disagree	Strongly Disagree	Disagree	Disagree	Disagree	Strongly Disagree
I would like to participate in this study.	Equal to or more than twenty	Female	Second Year	Single	City	No	Internet	FALSE	TRUE	FALSE	FALSE	FALSE	TRUE	FALSE	TRUE	FALSE	FALSE	TRUE	FALSE	TRUE	FALSE	FALSE	FALSE	TRUE	TRUE	TRUE	FALSE	TRUE	TRUE	TRUE	FALSE	FALSE	FALSE	TRUE	TRUE	TRUE	TRUE	Strongly Disagree	Strongly Agree	Neutral	Disagree	Disagree	Strongly Disagree	Strongly Agree	Neutral	Strongly Disagree	Agree	Agree	Neutral
I would like to participate in this study.	Less than twenty	Female	Second Year	Single	Village	No	Internet	FALSE	TRUE	FALSE	FALSE	TRUE	FALSE	FALSE	TRUE	FALSE	TRUE	TRUE	TRUE	TRUE	TRUE	TRUE	TRUE	TRUE	TRUE	TRUE	FALSE	FALSE	TRUE	TRUE	TRUE	FALSE	TRUE	TRUE	TRUE	FALSE	TRUE	Agree	Disagree	Strongly Agree	Neutral	Neutral	Strongly Disagree	Strongly Agree	Disagree	Slightly Disagree	Strongly Agree	Strongly Agree	Agree
I would like to participate in this study.	Equal to or more than twenty	Male	Sixth Year	Single	Village	No	Internet	FALSE	FALSE	FALSE	FALSE	FALSE	TRUE	FALSE	TRUE	FALSE	TRUE	FALSE	TRUE	TRUE	TRUE	FALSE	TRUE	TRUE	TRUE	FALSE	TRUE	TRUE	FALSE	TRUE	TRUE	FALSE	FALSE	TRUE	TRUE	FALSE	TRUE	Disagree	Disagree	Strongly Disagree	Slightly Disagree	Disagree	Disagree	Disagree	Strongly Disagree	Disagree	Disagree	Disagree	Disagree
I would like to participate in this study.	Equal to or more than twenty	Male	Sixth Year	Single	Village	No	Curriculum	FALSE	TRUE	FALSE	FALSE	FALSE	FALSE	FALSE	TRUE	FALSE	TRUE	TRUE	FALSE	TRUE	TRUE	TRUE	FALSE	TRUE	TRUE	TRUE	FALSE	FALSE	TRUE	TRUE	TRUE	FALSE	TRUE	TRUE	TRUE	TRUE	TRUE	Slightly Agree	Slightly Disagree	Neutral	Agree	Agree	Disagree	Strongly Agree	Strongly Agree	Slightly Agree	Strongly Agree	Agree	Agree
I would like to participate in this study.	Equal to or more than twenty	Male	Fifth Year	Single	City	No	Internet	TRUE	TRUE	FALSE	TRUE	TRUE	FALSE	TRUE	TRUE	TRUE	TRUE	TRUE	TRUE	TRUE	TRUE	TRUE	TRUE	TRUE	TRUE	TRUE	FALSE	TRUE	TRUE	TRUE	TRUE	FALSE	TRUE	TRUE	TRUE	TRUE	FALSE	Disagree	Slightly Disagree	Slightly Disagree	Disagree	Neutral	Neutral	Agree	Agree	Slightly Disagree	Neutral	Slightly Agree	Slightly Agree
I would like to participate in this study.	Equal to or more than twenty	Male	Fourth Year	Single	Village	Yes	Internet	TRUE	TRUE	FALSE	TRUE	TRUE	TRUE	TRUE	TRUE	TRUE	FALSE	TRUE	FALSE	TRUE	TRUE	FALSE	TRUE	TRUE	FALSE	TRUE	FALSE	TRUE	TRUE	TRUE	FALSE	FALSE	TRUE	TRUE	TRUE	TRUE	TRUE	Slightly Agree	Slightly Agree	Slightly Agree	Neutral	Neutral	Slightly Disagree	Neutral	Disagree	Strongly Disagree	Disagree	Agree	Neutral
I would like to participate in this study.	Equal to or more than twenty	Male	Sixth Year	Single	City	Yes	Internet	TRUE	TRUE	FALSE	FALSE	FALSE	FALSE	TRUE	TRUE	TRUE	FALSE	TRUE	TRUE	FALSE	TRUE	TRUE	TRUE	FALSE	TRUE	TRUE	TRUE	TRUE	FALSE	FALSE	TRUE	TRUE	TRUE	TRUE	FALSE	TRUE	FALSE	Strongly Disagree	Strongly Disagree	Strongly Disagree	Strongly Disagree	Strongly Disagree	Strongly Disagree	Strongly Disagree	Strongly Disagree	Strongly Disagree	Strongly Disagree	Strongly Disagree	Strongly Disagree
I would like to participate in this study.	Equal to or more than twenty	Male	Fifth Year	Single	City	No	Internet	TRUE	TRUE	TRUE	FALSE	TRUE	FALSE	TRUE	TRUE	FALSE	FALSE	TRUE	TRUE	TRUE	TRUE	TRUE	TRUE	TRUE	TRUE	TRUE	FALSE	TRUE	FALSE	FALSE	TRUE	FALSE	TRUE	TRUE	TRUE	TRUE	TRUE	Slightly Disagree	Disagree	Disagree	Disagree	Slightly Disagree	Slightly Disagree	Neutral	Neutral	Neutral	Neutral	Neutral	Neutral
I would like to participate in this study.	Equal to or more than twenty	Male	Sixth Year	Single	City	No	Internet	FALSE	TRUE	FALSE	FALSE	TRUE	TRUE	TRUE	FALSE	TRUE	TRUE	TRUE	FALSE	TRUE	TRUE	TRUE	FALSE	TRUE	TRUE	TRUE	FALSE	FALSE	TRUE	FALSE	TRUE	FALSE	FALSE	TRUE	TRUE	FALSE	TRUE	Neutral	Disagree	Slightly Agree	Neutral	Slightly Agree	Disagree	Neutral	Neutral	Disagree	Slightly Disagree	Agree	Agree
I would like to participate in this study.	Equal to or more than twenty	Male	Fourth Year	Single	City	No	Internet	FALSE	FALSE	TRUE	TRUE	TRUE	FALSE	TRUE	FALSE	TRUE	TRUE	FALSE	FALSE	TRUE	TRUE	TRUE	FALSE	TRUE	TRUE	FALSE	FALSE	TRUE	TRUE	FALSE	TRUE	FALSE	FALSE	TRUE	TRUE	TRUE	TRUE	Strongly Disagree	Disagree	Slightly Disagree	Neutral	Slightly Disagree	Strongly Disagree	Disagree	Slightly Disagree	Neutral	Slightly Disagree	Strongly Disagree	Slightly Disagree
I would like to participate in this study.	Equal to or more than twenty	Male	Sixth Year	Single	Village	Yes	Curriculum	FALSE	TRUE	TRUE	FALSE	TRUE	FALSE	TRUE	TRUE	TRUE	TRUE	TRUE	FALSE	TRUE	TRUE	TRUE	FALSE	TRUE	TRUE	TRUE	TRUE	FALSE	TRUE	TRUE	TRUE	FALSE	TRUE	TRUE	TRUE	TRUE	TRUE	Neutral	Slightly Disagree	Slightly Agree	Slightly Agree	Slightly Agree	Neutral	Strongly Agree	Slightly Disagree	Slightly Agree	Slightly Agree	Agree	Agree
I would like to participate in this study.	Equal to or more than twenty	Male	Fifth Year	Single	City	Yes	Internet	TRUE	TRUE	TRUE	FALSE	TRUE	TRUE	FALSE	FALSE	TRUE	FALSE	TRUE	TRUE	TRUE	TRUE	FALSE	TRUE	TRUE	FALSE	TRUE	FALSE	FALSE	FALSE	TRUE	FALSE	FALSE	TRUE	TRUE	TRUE	FALSE	TRUE	Disagree	Disagree	Strongly Disagree	Disagree	Strongly Disagree	Disagree	Strongly Disagree	Disagree	Strongly Disagree	Disagree	Disagree	Strongly Disagree
I would like to participate in this study.	Equal to or more than twenty	Female	Third Year	Single	Camp	No	Curriculum	TRUE	TRUE	TRUE	TRUE	TRUE	TRUE	FALSE	TRUE	FALSE	FALSE	FALSE	FALSE	FALSE	FALSE	TRUE	FALSE	TRUE	FALSE	FALSE	FALSE	FALSE	FALSE	TRUE	TRUE	FALSE	FALSE	TRUE	FALSE	FALSE	TRUE	Disagree	Disagree	Slightly Disagree	Slightly Disagree	Slightly Disagree	Slightly Disagree	Disagree	Slightly Disagree	Slightly Disagree	Slightly Disagree	Slightly Agree	Slightly Agree
I would like to participate in this study.	Equal to or more than twenty	Female	Third Year	Single	City	Yes	Internet	TRUE	TRUE	TRUE	TRUE	TRUE	TRUE	TRUE	TRUE	TRUE	FALSE	TRUE	TRUE	FALSE	FALSE	FALSE	FALSE	FALSE	TRUE	TRUE	TRUE	TRUE	TRUE	TRUE	FALSE	FALSE	FALSE	FALSE	FALSE	TRUE	TRUE	Slightly Disagree	Slightly Disagree	Disagree	Slightly Disagree	Disagree	Neutral	Neutral	Slightly Disagree	Neutral	Slightly Disagree	Neutral	Slightly Disagree
I would like to participate in this study.	Equal to or more than twenty	Male	Sixth Year	Married	City	No	Awareness Campaigns	TRUE	TRUE	TRUE	TRUE	TRUE	TRUE	TRUE	FALSE	FALSE	FALSE	TRUE	TRUE	TRUE	TRUE	TRUE	TRUE	TRUE	FALSE	TRUE	FALSE	FALSE	FALSE	FALSE	TRUE	TRUE	TRUE	TRUE	TRUE	FALSE	TRUE	Neutral	Slightly Disagree	Neutral	Slightly Disagree	Neutral	Slightly Disagree	Neutral	Disagree	Neutral	Neutral	Neutral	Neutral
I would like to participate in this study.	Equal to or more than twenty	Male	Fourth Year	Single	Camp	Yes	Awareness Campaigns	TRUE	FALSE	TRUE	TRUE	TRUE	FALSE	TRUE	TRUE	FALSE	TRUE	TRUE	FALSE	TRUE	TRUE	TRUE	FALSE	TRUE	TRUE	TRUE	TRUE	TRUE	TRUE	TRUE	FALSE	FALSE	FALSE	FALSE	FALSE	FALSE	TRUE	Neutral	Slightly Disagree	Neutral	Slightly Disagree	Neutral	Neutral	Agree	Agree	Slightly Agree	Slightly Agree	Strongly Agree	Slightly Agree
I would like to participate in this study.	Equal to or more than twenty	Female	Third Year	Single	Camp	Yes	Curriculum	TRUE	TRUE	TRUE	TRUE	TRUE	TRUE	TRUE	TRUE	FALSE	FALSE	TRUE	TRUE	TRUE	TRUE	FALSE	FALSE	FALSE	FALSE	TRUE	TRUE	TRUE	FALSE	FALSE	FALSE	FALSE	TRUE	TRUE	TRUE	TRUE	FALSE	Neutral	Slightly Disagree	Neutral	Slightly Disagree	Neutral	Neutral	Slightly Disagree	Neutral	Slightly Disagree	Neutral	Neutral	Slightly Disagree
I would like to participate in this study.	Equal to or more than twenty	Male	Third Year	Single	City	Yes	Internet	TRUE	TRUE	TRUE	FALSE	FALSE	FALSE	FALSE	FALSE	FALSE	TRUE	TRUE	TRUE	TRUE	TRUE	FALSE	FALSE	FALSE	FALSE	TRUE	TRUE	FALSE	TRUE	FALSE	TRUE	FALSE	TRUE	FALSE	FALSE	TRUE	FALSE	Strongly Agree	Agree	Agree	Agree	Agree	Agree	Agree	Agree	Agree	Strongly Agree	Agree	Strongly Agree
I would like to participate in this study.	Equal to or more than twenty	Male	Fifth Year	Single	Camp	Yes	Curriculum	TRUE	TRUE	TRUE	TRUE	TRUE	TRUE	FALSE	TRUE	FALSE	TRUE	TRUE	TRUE	TRUE	TRUE	TRUE	FALSE	TRUE	TRUE	TRUE	FALSE	TRUE	TRUE	TRUE	TRUE	FALSE	TRUE	TRUE	TRUE	TRUE	TRUE	Neutral	Slightly Disagree	Slightly Disagree	Neutral	Agree	Disagree	Agree	Disagree	Slightly Disagree	Slightly Disagree	Slightly Disagree	Neutral
I would like to participate in this study.	Equal to or more than twenty	Female	Fifth Year	Single	City	No	Awareness Campaigns	TRUE	FALSE	TRUE	FALSE	TRUE	FALSE	TRUE	TRUE	FALSE	TRUE	FALSE	TRUE	FALSE	FALSE	TRUE	TRUE	FALSE	FALSE	TRUE	TRUE	TRUE	FALSE	FALSE	TRUE	TRUE	FALSE	FALSE	TRUE	FALSE	TRUE	Disagree	Slightly Disagree	Disagree	Slightly Disagree	Strongly Disagree	Slightly Disagree	Disagree	Slightly Disagree	Disagree	Slightly Disagree	Disagree	Disagree
I would like to participate in this study.	Equal to or more than twenty	Male	Sixth Year	Single	City	No	Curriculum	FALSE	FALSE	TRUE	FALSE	FALSE	FALSE	FALSE	TRUE	FALSE	TRUE	FALSE	FALSE	TRUE	TRUE	FALSE	FALSE	TRUE	TRUE	TRUE	FALSE	FALSE	FALSE	TRUE	FALSE	FALSE	TRUE	TRUE	TRUE	FALSE	TRUE	Slightly Disagree	Strongly Disagree	Disagree	Disagree	Strongly Disagree	Neutral	Neutral	Neutral	Neutral	Slightly Disagree	Disagree	Disagree
I would like to participate in this study.	Equal to or more than twenty	Male	Fifth Year	Single	City	Yes	Curriculum	FALSE	TRUE	FALSE	FALSE	TRUE	FALSE	FALSE	FALSE	FALSE	TRUE	TRUE	FALSE	TRUE	TRUE	FALSE	FALSE	TRUE	TRUE	TRUE	TRUE	FALSE	FALSE	TRUE	FALSE	FALSE	FALSE	FALSE	TRUE	FALSE	TRUE	Slightly Agree	Neutral	Disagree	Slightly Disagree	Slightly Disagree	Slightly Agree	Agree	Disagree	Neutral	Slightly Agree	Agree	Neutral
I would like to participate in this study.	Equal to or more than twenty	Male	Fourth Year	Single	City	No	Curriculum	FALSE	TRUE	FALSE	TRUE	TRUE	FALSE	TRUE	FALSE	FALSE	TRUE	TRUE	FALSE	FALSE	TRUE	FALSE	FALSE	FALSE	TRUE	TRUE	TRUE	FALSE	FALSE	TRUE	TRUE	FALSE	TRUE	TRUE	TRUE	TRUE	TRUE	Slightly Disagree	Strongly Disagree	Disagree	Slightly Disagree	Slightly Disagree	Disagree	Neutral	Agree	Slightly Agree	Neutral	Agree	Slightly Agree
I would like to participate in this study.	Equal to or more than twenty	Male	Fourth Year	Single	City	No	Curriculum	FALSE	TRUE	TRUE	FALSE	TRUE	FALSE	FALSE	TRUE	FALSE	TRUE	TRUE	TRUE	TRUE	TRUE	TRUE	FALSE	TRUE	TRUE	TRUE	TRUE	FALSE	TRUE	TRUE	FALSE	FALSE	FALSE	TRUE	TRUE	FALSE	TRUE	Agree	Neutral	Disagree	Disagree	Slightly Disagree	Disagree	Disagree	Neutral	Neutral	Neutral	Agree	Agree
I would like to participate in this study.	Equal to or more than twenty	Male	Sixth Year	Single	City	Yes	Curriculum	FALSE	FALSE	TRUE	FALSE	FALSE	TRUE	TRUE	TRUE	TRUE	TRUE	TRUE	FALSE	TRUE	TRUE	TRUE	FALSE	TRUE	TRUE	TRUE	FALSE	FALSE	TRUE	TRUE	FALSE	TRUE	FALSE	TRUE	FALSE	TRUE	TRUE	Strongly Disagree	Agree	Strongly Disagree	Strongly Disagree	Strongly Disagree	Disagree	Agree	Disagree	Strongly Agree	Slightly Agree	Strongly Agree	Strongly Agree
I would like to participate in this study.	Equal to or more than twenty	Male	Fourth Year	Single	Village	No	Curriculum	FALSE	TRUE	TRUE	FALSE	TRUE	TRUE	FALSE	TRUE	FALSE	FALSE	FALSE	FALSE	TRUE	TRUE	FALSE	FALSE	TRUE	TRUE	TRUE	FALSE	FALSE	TRUE	TRUE	FALSE	FALSE	TRUE	FALSE	TRUE	FALSE	FALSE	Strongly Agree	Strongly Disagree	Slightly Disagree	Neutral	Agree	Disagree	Slightly Agree	Neutral	Disagree	Slightly Disagree	Agree	Strongly Agree
I would like to participate in this study.	Equal to or more than twenty	Male	Third Year	Single	Village	Yes	Internet	TRUE	TRUE	TRUE	FALSE	TRUE	FALSE	TRUE	TRUE	TRUE	FALSE	TRUE	FALSE	TRUE	TRUE	FALSE	FALSE	TRUE	FALSE	FALSE	FALSE	TRUE	TRUE	TRUE	TRUE	FALSE	TRUE	FALSE	TRUE	TRUE	FALSE	Disagree	Strongly Disagree	Disagree	Strongly Disagree	Slightly Disagree	Strongly Disagree	Neutral	Slightly Disagree	Disagree	Disagree	Agree	Agree
I would like to participate in this study.	Equal to or more than twenty	Female	Fifth Year	Single	Camp	No	Curriculum	FALSE	TRUE	TRUE	TRUE	TRUE	TRUE	TRUE	FALSE	TRUE	FALSE	TRUE	FALSE	TRUE	TRUE	TRUE	TRUE	TRUE	TRUE	TRUE	TRUE	FALSE	FALSE	TRUE	TRUE	FALSE	TRUE	TRUE	TRUE	TRUE	TRUE	Strongly Agree	Disagree	Agree	Slightly Agree	Agree	Disagree	Strongly Agree	Strongly Agree	Strongly Disagree	Neutral	Strongly Agree	Strongly Agree
I would like to participate in this study.	Equal to or more than twenty	Female	Third Year	Single	City	No	Internet	FALSE	TRUE	TRUE	FALSE	TRUE	TRUE	TRUE	TRUE	TRUE	FALSE	TRUE	TRUE	TRUE	TRUE	TRUE	TRUE	TRUE	TRUE	TRUE	TRUE	FALSE	TRUE	TRUE	TRUE	FALSE	TRUE	TRUE	TRUE	TRUE	TRUE	Strongly Agree	Disagree	Agree	Neutral	Agree	Disagree	Agree	Agree	Disagree	Neutral	Slightly Agree	Agree
I would like to participate in this study.	Equal to or more than twenty	Female	Third Year	Single	City	Yes	Internet	TRUE	FALSE	TRUE	FALSE	TRUE	FALSE	TRUE	TRUE	TRUE	TRUE	TRUE	FALSE	TRUE	TRUE	FALSE	FALSE	TRUE	TRUE	TRUE	FALSE	TRUE	TRUE	TRUE	TRUE	FALSE	FALSE	TRUE	TRUE	FALSE	TRUE	Slightly Disagree	Neutral	Disagree	Disagree	Agree	Disagree	Agree	Slightly Agree	Disagree	Neutral	Strongly Agree	Agree
I would like to participate in this study.	Equal to or more than twenty	Female	Third Year	Single	City	Yes	Internet	FALSE	TRUE	TRUE	TRUE	TRUE	TRUE	TRUE	TRUE	TRUE	TRUE	FALSE	FALSE	TRUE	TRUE	FALSE	TRUE	TRUE	TRUE	TRUE	TRUE	FALSE	TRUE	FALSE	TRUE	TRUE	TRUE	TRUE	FALSE	TRUE	TRUE	Agree	Slightly Disagree	Agree	Neutral	Slightly Agree	Neutral	Agree	Slightly Disagree	Disagree	Slightly Agree	Strongly Agree	Disagree
I would like to participate in this study.	Equal to or more than twenty	Female	Second Year	Single	City	No	Internet	FALSE	TRUE	TRUE	FALSE	FALSE	TRUE	FALSE	FALSE	TRUE	TRUE	TRUE	TRUE	FALSE	TRUE	FALSE	FALSE	TRUE	TRUE	TRUE	FALSE	FALSE	FALSE	TRUE	FALSE	TRUE	TRUE	FALSE	FALSE	TRUE	TRUE	Disagree	Disagree	Slightly Disagree	Disagree	Neutral	Slightly Disagree	Slightly Agree	Neutral	Neutral	Slightly Disagree	Agree	Neutral
I would like to participate in this study.	Less than twenty	Female	Third Year	Single	City	Yes	Internet	TRUE	TRUE	TRUE	FALSE	FALSE	FALSE	TRUE	FALSE	TRUE	FALSE	TRUE	FALSE	FALSE	FALSE	TRUE	FALSE	TRUE	TRUE	FALSE	TRUE	FALSE	FALSE	FALSE	FALSE	TRUE	TRUE	TRUE	TRUE	FALSE	TRUE	Slightly Disagree	Neutral	Neutral	Slightly Disagree	Slightly Disagree	Slightly Agree	Agree	Slightly Agree	Slightly Disagree	Slightly Disagree	Agree	Agree
I would like to participate in this study.	Less than twenty	Female	Second Year	Single	Village	No	Internet	FALSE	TRUE	TRUE	FALSE	TRUE	TRUE	TRUE	FALSE	TRUE	TRUE	TRUE	TRUE	FALSE	TRUE	FALSE	FALSE	TRUE	TRUE	TRUE	TRUE	FALSE	TRUE	TRUE	FALSE	FALSE	TRUE	TRUE	FALSE	FALSE	TRUE	Neutral	Strongly Disagree	Slightly Agree	Neutral	Strongly Agree	Strongly Disagree	Strongly Agree	Slightly Agree	Disagree	Strongly Agree	Strongly Agree	Agree
I would like to participate in this study.	Equal to or more than twenty	Female	Second Year	Single	Village	No	Curriculum	TRUE	FALSE	FALSE	FALSE	TRUE	TRUE	TRUE	TRUE	TRUE	FALSE	TRUE	FALSE	TRUE	TRUE	TRUE	FALSE	TRUE	TRUE	TRUE	FALSE	FALSE	TRUE	TRUE	TRUE	FALSE	TRUE	TRUE	TRUE	TRUE	FALSE	Agree	Strongly Disagree	Slightly Disagree	Slightly Disagree	Slightly Disagree	Disagree	Agree	Strongly Agree	Disagree	Agree	Agree	Slightly Agree
I would like to participate in this study.	Equal to or more than twenty	Female	Sixth Year	Single	City	No	Curriculum	FALSE	TRUE	TRUE	FALSE	TRUE	TRUE	TRUE	TRUE	TRUE	TRUE	FALSE	FALSE	TRUE	TRUE	TRUE	FALSE	TRUE	TRUE	TRUE	TRUE	FALSE	TRUE	FALSE	TRUE	FALSE	FALSE	TRUE	TRUE	FALSE	TRUE	Agree	Strongly Disagree	Slightly Agree	Agree	Strongly Agree	Strongly Disagree	Strongly Agree	Slightly Agree	Slightly Agree	Agree	Strongly Agree	Strongly Agree
I would like to participate in this study.	Equal to or more than twenty	Male	Third Year	Single	Village	No	Internet	FALSE	TRUE	FALSE	FALSE	FALSE	TRUE	TRUE	TRUE	TRUE	FALSE	TRUE	FALSE	TRUE	TRUE	FALSE	FALSE	TRUE	TRUE	TRUE	TRUE	FALSE	TRUE	TRUE	FALSE	FALSE	FALSE	TRUE	TRUE	TRUE	TRUE	Strongly Agree	Strongly Disagree	Neutral	Strongly Agree	Strongly Agree	Strongly Disagree	Agree	Disagree	Strongly Disagree	Strongly Agree	Neutral	Strongly Agree
I would like to participate in this study.	Equal to or more than twenty	Male	Third Year	Single	Village	No	Internet	TRUE	TRUE	TRUE	FALSE	TRUE	FALSE	FALSE	FALSE	FALSE	TRUE	TRUE	FALSE	FALSE	TRUE	FALSE	FALSE	TRUE	FALSE	FALSE	FALSE	FALSE	TRUE	TRUE	FALSE	FALSE	FALSE	TRUE	TRUE	FALSE	TRUE	Disagree	Neutral	Neutral	Slightly Disagree	Agree	Disagree	Strongly Agree	Slightly Agree	Neutral	Neutral	Slightly Agree	Agree
I would like to participate in this study.	Equal to or more than twenty	Male	Third Year	Single	City	Yes	Internet	FALSE	TRUE	TRUE	FALSE	TRUE	FALSE	TRUE	FALSE	TRUE	FALSE	TRUE	FALSE	FALSE	TRUE	TRUE	FALSE	TRUE	TRUE	TRUE	TRUE	FALSE	FALSE	TRUE	TRUE	FALSE	TRUE	TRUE	TRUE	TRUE	TRUE	Slightly Agree	Agree	Agree	Strongly Disagree	Strongly Disagree	Agree	Agree	Agree	Agree	Agree	Strongly Agree	Slightly Agree
I would like to participate in this study.	Equal to or more than twenty	Male	Sixth Year	Single	City	No	Curriculum	FALSE	TRUE	TRUE	FALSE	TRUE	FALSE	FALSE	FALSE	TRUE	TRUE	FALSE	FALSE	TRUE	TRUE	FALSE	FALSE	FALSE	FALSE	TRUE	TRUE	FALSE	TRUE	TRUE	FALSE	FALSE	FALSE	TRUE	TRUE	TRUE	TRUE	Slightly Agree	Slightly Disagree	Slightly Agree	Slightly Agree	Slightly Agree	Slightly Disagree	Slightly Disagree	Disagree	Slightly Disagree	Neutral	Agree	Agree
I would like to participate in this study.	Equal to or more than twenty	Female	Fourth Year	Single	City	Yes	Curriculum	FALSE	TRUE	TRUE	FALSE	TRUE	TRUE	TRUE	TRUE	TRUE	FALSE	TRUE	TRUE	TRUE	TRUE	FALSE	FALSE	TRUE	TRUE	TRUE	TRUE	FALSE	TRUE	TRUE	FALSE	TRUE	TRUE	FALSE	TRUE	TRUE	TRUE	Strongly Agree	Disagree	Agree	Slightly Disagree	Disagree	Disagree	Slightly Agree	Neutral	Slightly Agree	Neutral	Agree	Strongly Agree
I would like to participate in this study.	Equal to or more than twenty	Female	Sixth Year	Single	Village	No	Internet	FALSE	TRUE	TRUE	FALSE	TRUE	TRUE	TRUE	FALSE	FALSE	FALSE	TRUE	FALSE	TRUE	TRUE	TRUE	FALSE	TRUE	TRUE	TRUE	TRUE	FALSE	TRUE	TRUE	FALSE	FALSE	TRUE	TRUE	FALSE	TRUE	TRUE	Disagree	Strongly Disagree	Slightly Agree	Agree	Slightly Agree	Disagree	Strongly Agree	Agree	Slightly Agree	Slightly Disagree	Agree	Agree
I would like to participate in this study.	Less than twenty	Male	Second Year	Single	Village	No	Internet	TRUE	TRUE	FALSE	FALSE	TRUE	TRUE	FALSE	FALSE	TRUE	FALSE	TRUE	FALSE	TRUE	TRUE	FALSE	TRUE	TRUE	TRUE	TRUE	FALSE	FALSE	FALSE	TRUE	FALSE	FALSE	TRUE	TRUE	TRUE	TRUE	FALSE	Slightly Agree	Slightly Agree	Neutral	Neutral	Neutral	Neutral	Slightly Agree	Slightly Agree	Neutral	Slightly Agree	Strongly Agree	Strongly Agree
I would like to participate in this study.	Equal to or more than twenty	Male	Sixth Year	Single	Village	Yes	Curriculum	FALSE	TRUE	TRUE	FALSE	TRUE	FALSE	FALSE	TRUE	FALSE	FALSE	TRUE	FALSE	TRUE	TRUE	TRUE	FALSE	TRUE	FALSE	TRUE	TRUE	FALSE	TRUE	TRUE	TRUE	FALSE	TRUE	TRUE	TRUE	FALSE	TRUE	Neutral	Strongly Disagree	Slightly Disagree	Neutral	Slightly Disagree	Disagree	Neutral	Slightly Disagree	Disagree	Agree	Agree	Agree
I would like to participate in this study.	Less than twenty	Male	Second Year	Single	City	Yes	Curriculum	FALSE	TRUE	TRUE	FALSE	FALSE	FALSE	FALSE	TRUE	FALSE	TRUE	TRUE	TRUE	FALSE	TRUE	TRUE	FALSE	TRUE	TRUE	TRUE	FALSE	TRUE	FALSE	TRUE	TRUE	FALSE	TRUE	FALSE	TRUE	TRUE	TRUE	Strongly Agree	Disagree	Slightly Disagree	Neutral	Strongly Agree	Strongly Disagree	Strongly Agree	Strongly Disagree	Disagree	Strongly Agree	Agree	Strongly Agree
I would like to participate in this study.	Less than twenty	Male	Second Year	Single	Village	No	Internet	FALSE	TRUE	TRUE	FALSE	TRUE	TRUE	FALSE	FALSE	FALSE	FALSE	TRUE	FALSE	TRUE	TRUE	FALSE	FALSE	TRUE	TRUE	TRUE	TRUE	FALSE	TRUE	FALSE	FALSE	FALSE	FALSE	TRUE	TRUE	FALSE	TRUE	Strongly Disagree	Strongly Disagree	Slightly Disagree	Slightly Agree	Agree	Slightly Agree	Agree	Agree	Agree	Disagree	Neutral	Disagree
I would like to participate in this study.	Equal to or more than twenty	Female	Fourth Year	Single	City	Yes	Curriculum	TRUE	TRUE	TRUE	FALSE	TRUE	FALSE	FALSE	TRUE	FALSE	TRUE	TRUE	TRUE	FALSE	TRUE	TRUE	FALSE	TRUE	TRUE	TRUE	TRUE	FALSE	TRUE	FALSE	FALSE	FALSE	TRUE	TRUE	TRUE	TRUE	TRUE	Slightly Disagree	Neutral	Strongly Disagree	Strongly Disagree	Neutral	Agree	Agree	Agree	Agree	Agree	Agree	Neutral
I would like to participate in this study.	Less than twenty	Male	Second Year	Single	Village	Yes	Internet	TRUE	FALSE	TRUE	FALSE	TRUE	FALSE	TRUE	TRUE	TRUE	FALSE	TRUE	FALSE	TRUE	TRUE	TRUE	TRUE	TRUE	FALSE	TRUE	TRUE	FALSE	TRUE	TRUE	TRUE	FALSE	FALSE	TRUE	TRUE	TRUE	FALSE	Slightly Disagree	Slightly Agree	Disagree	Neutral	Slightly Agree	Slightly Agree	Agree	Slightly Disagree	Slightly Agree	Agree	Strongly Agree	Neutral
I would like to participate in this study.	Less than twenty	Male	Second Year	Single	City	No	Internet	FALSE	TRUE	TRUE	TRUE	TRUE	FALSE	FALSE	TRUE	FALSE	FALSE	TRUE	TRUE	TRUE	TRUE	TRUE	FALSE	TRUE	TRUE	TRUE	TRUE	FALSE	TRUE	TRUE	TRUE	TRUE	TRUE	FALSE	FALSE	TRUE	TRUE	Neutral	Neutral	Neutral	Neutral	Neutral	Slightly Disagree	Neutral	Slightly Disagree	Neutral	Slightly Agree	Neutral	Slightly Agree
I would like to participate in this study.	Less than twenty	Female	Second Year	Single	City	No	Internet	TRUE	TRUE	TRUE	FALSE	TRUE	TRUE	TRUE	TRUE	FALSE	FALSE	TRUE	FALSE	TRUE	TRUE	TRUE	FALSE	TRUE	TRUE	TRUE	FALSE	FALSE	TRUE	TRUE	TRUE	FALSE	TRUE	TRUE	TRUE	TRUE	TRUE	Slightly Agree	Disagree	Agree	Neutral	Neutral	Disagree	Agree	Neutral	Disagree	Agree	Slightly Agree	Disagree
I would like to participate in this study.	Equal to or more than twenty	Female	Third Year	Single	City	No	Internet	FALSE	TRUE	TRUE	TRUE	TRUE	TRUE	FALSE	FALSE	FALSE	TRUE	TRUE	TRUE	TRUE	TRUE	TRUE	TRUE	FALSE	TRUE	TRUE	TRUE	FALSE	FALSE	FALSE	FALSE	TRUE	TRUE	TRUE	TRUE	TRUE	FALSE	Slightly Disagree	Slightly Disagree	Disagree	Strongly Disagree	Slightly Disagree	Slightly Disagree	Slightly Disagree	Disagree	Slightly Disagree	Disagree	Disagree	Slightly Disagree
I would like to participate in this study.	Less than twenty	Male	Second Year	Single	City	No	Internet	TRUE	TRUE	TRUE	FALSE	TRUE	FALSE	FALSE	FALSE	FALSE	TRUE	TRUE	TRUE	FALSE	TRUE	TRUE	TRUE	TRUE	TRUE	TRUE	FALSE	FALSE	TRUE	TRUE	TRUE	TRUE	FALSE	FALSE	TRUE	TRUE	FALSE	Strongly Agree	Slightly Disagree	Disagree	Neutral	Neutral	Neutral	Strongly Agree	Agree	Slightly Agree	Strongly Agree	Strongly Agree	Agree
I would like to participate in this study.	Less than twenty	Male	Second Year	Single	Village	No	Awareness Campaigns	TRUE	FALSE	FALSE	TRUE	FALSE	FALSE	TRUE	TRUE	FALSE	TRUE	TRUE	FALSE	TRUE	TRUE	TRUE	FALSE	TRUE	TRUE	TRUE	FALSE	FALSE	TRUE	TRUE	FALSE	FALSE	TRUE	FALSE	TRUE	FALSE	TRUE	Slightly Disagree	Disagree	Neutral	Disagree	Slightly Disagree	Strongly Disagree	Slightly Disagree	Strongly Disagree	Slightly Disagree	Disagree	Agree	Slightly Agree
I would like to participate in this study.	Less than twenty	Female	Second Year	Single	City	No	Internet	FALSE	TRUE	TRUE	FALSE	TRUE	FALSE	FALSE	TRUE	TRUE	TRUE	TRUE	TRUE	FALSE	FALSE	TRUE	FALSE	TRUE	TRUE	TRUE	FALSE	TRUE	TRUE	TRUE	TRUE	FALSE	TRUE	FALSE	TRUE	TRUE	TRUE	Neutral	Neutral	Slightly Disagree	Slightly Agree	Slightly Disagree	Slightly Agree	Agree	Agree	Slightly Disagree	Slightly Agree	Strongly Agree	Agree
I would like to participate in this study.	Equal to or more than twenty	Female	Sixth Year	Single	Camp	No	Curriculum	FALSE	TRUE	FALSE	TRUE	TRUE	TRUE	TRUE	TRUE	TRUE	FALSE	TRUE	FALSE	TRUE	TRUE	TRUE	FALSE	TRUE	TRUE	TRUE	TRUE	FALSE	TRUE	TRUE	TRUE	FALSE	TRUE	TRUE	TRUE	FALSE	TRUE	Disagree	Disagree	Strongly Disagree	Slightly Disagree	Slightly Disagree	Disagree	Slightly Disagree	Slightly Disagree	Disagree	Neutral	Slightly Agree	Slightly Agree
I would like to participate in this study.	Less than twenty	Male	Second Year	Single	Village	No	Internet	FALSE	FALSE	TRUE	TRUE	FALSE	FALSE	TRUE	FALSE	FALSE	FALSE	TRUE	FALSE	TRUE	FALSE	TRUE	FALSE	TRUE	FALSE	TRUE	FALSE	FALSE	TRUE	FALSE	FALSE	TRUE	TRUE	FALSE	TRUE	TRUE	FALSE	Neutral	Slightly Disagree	Disagree	Strongly Disagree	Neutral	Slightly Disagree	Disagree	Strongly Disagree	Neutral	Slightly Disagree	Slightly Disagree	Disagree
I would like to participate in this study.	Less than twenty	Female	Second Year	Single	Village	No	Internet	TRUE	TRUE	TRUE	FALSE	TRUE	TRUE	FALSE	TRUE	FALSE	FALSE	TRUE	TRUE	TRUE	TRUE	FALSE	TRUE	TRUE	TRUE	TRUE	TRUE	FALSE	TRUE	TRUE	FALSE	FALSE	TRUE	TRUE	TRUE	FALSE	TRUE	Slightly Disagree	Slightly Agree	Slightly Disagree	Disagree	Agree	Slightly Agree	Neutral	Agree	Agree	Agree	Neutral	Slightly Agree
I would like to participate in this study.	Less than twenty	Male	Second Year	Single	City	No	Curriculum	FALSE	TRUE	TRUE	FALSE	FALSE	TRUE	TRUE	TRUE	FALSE	FALSE	FALSE	FALSE	TRUE	TRUE	FALSE	FALSE	TRUE	TRUE	TRUE	TRUE	FALSE	TRUE	TRUE	TRUE	FALSE	FALSE	TRUE	TRUE	TRUE	FALSE	Strongly Disagree	Strongly Disagree	Agree	Agree	Neutral	Slightly Disagree	Slightly Agree	Agree	Neutral	Agree	Agree	Neutral
I would like to participate in this study.	Less than twenty	Female	Second Year	Single	City	Yes	Curriculum	TRUE	TRUE	FALSE	FALSE	TRUE	FALSE	TRUE	TRUE	TRUE	TRUE	TRUE	TRUE	TRUE	TRUE	TRUE	TRUE	TRUE	TRUE	FALSE	TRUE	FALSE	TRUE	TRUE	TRUE	FALSE	FALSE	FALSE	TRUE	FALSE	TRUE	Strongly Agree	Disagree	Agree	Agree	Slightly Agree	Disagree	Agree	Neutral	Slightly Disagree	Strongly Agree	Agree	Strongly Agree
I would like to participate in this study.	Equal to or more than twenty	Female	Sixth Year	Single	Village	No	Curriculum	TRUE	TRUE	TRUE	TRUE	FALSE	TRUE	TRUE	TRUE	TRUE	TRUE	TRUE	FALSE	TRUE	TRUE	TRUE	FALSE	TRUE	TRUE	TRUE	TRUE	FALSE	TRUE	FALSE	TRUE	FALSE	FALSE	TRUE	TRUE	FALSE	TRUE	Neutral	Disagree	Slightly Agree	Disagree	Agree	Slightly Agree	Strongly Agree	Strongly Agree	Slightly Agree	Agree	Agree	Agree
I would like to participate in this study.	Less than twenty	Male	Second Year	Single	Village	Yes	Curriculum	FALSE	FALSE	TRUE	TRUE	TRUE	FALSE	TRUE	TRUE	TRUE	TRUE	FALSE	TRUE	TRUE	TRUE	TRUE	TRUE	FALSE	TRUE	TRUE	FALSE	TRUE	FALSE	TRUE	FALSE	TRUE	TRUE	TRUE	TRUE	FALSE	FALSE	Neutral	Agree	Disagree	Slightly Disagree	Strongly Disagree	Agree	Slightly Agree	Slightly Disagree	Slightly Disagree	Slightly Disagree	Strongly Disagree	Neutral
I would like to participate in this study.	Equal to or more than twenty	Female	Fourth Year	Single	City	No	Internet	FALSE	TRUE	TRUE	FALSE	FALSE	TRUE	TRUE	TRUE	TRUE	TRUE	TRUE	TRUE	TRUE	TRUE	TRUE	TRUE	TRUE	TRUE	TRUE	FALSE	TRUE	TRUE	FALSE	TRUE	FALSE	FALSE	TRUE	TRUE	FALSE	TRUE	Neutral	Slightly Agree	Agree	Agree	Neutral	Disagree	Strongly Agree	Neutral	Slightly Agree	Slightly Agree	Strongly Agree	Slightly Agree
I would like to participate in this study.	Less than twenty	Male	Second Year	Single	Village	Yes	Internet	FALSE	TRUE	FALSE	TRUE	FALSE	TRUE	FALSE	FALSE	FALSE	TRUE	TRUE	TRUE	TRUE	TRUE	FALSE	TRUE	TRUE	TRUE	TRUE	TRUE	FALSE	FALSE	TRUE	TRUE	TRUE	TRUE	FALSE	TRUE	TRUE	TRUE	Neutral	Strongly Disagree	Neutral	Agree	Agree	Slightly Agree	Agree	Agree	Agree	Agree	Agree	Strongly Agree
I would like to participate in this study.	Equal to or more than twenty	Female	Third Year	Single	Village	No	Awareness Campaigns	TRUE	TRUE	FALSE	FALSE	TRUE	FALSE	FALSE	TRUE	FALSE	FALSE	TRUE	TRUE	TRUE	TRUE	FALSE	TRUE	TRUE	TRUE	TRUE	TRUE	TRUE	TRUE	TRUE	FALSE	TRUE	TRUE	TRUE	TRUE	TRUE	TRUE	Slightly Disagree	Disagree	Agree	Strongly Agree	Slightly Agree	Neutral	Agree	Neutral	Slightly Agree	Slightly Disagree	Slightly Disagree	Slightly Agree
I would like to participate in this study.	Less than twenty	Female	Second Year	Single	Village	No	Internet	FALSE	TRUE	FALSE	TRUE	TRUE	TRUE	FALSE	TRUE	FALSE	TRUE	FALSE	FALSE	TRUE	TRUE	FALSE	FALSE	TRUE	TRUE	TRUE	TRUE	FALSE	TRUE	FALSE	FALSE	TRUE	TRUE	TRUE	FALSE	TRUE	FALSE	Slightly Disagree	Neutral	Disagree	Disagree	Slightly Disagree	Agree	Neutral	Slightly Disagree	Disagree	Strongly Disagree	Agree	Neutral
I would like to participate in this study.	Equal to or more than twenty	Female	Fourth Year	Single	City	No	Curriculum	FALSE	FALSE	FALSE	FALSE	FALSE	FALSE	FALSE	TRUE	FALSE	TRUE	FALSE	FALSE	TRUE	TRUE	TRUE	FALSE	TRUE	TRUE	TRUE	TRUE	FALSE	TRUE	TRUE	TRUE	FALSE	TRUE	FALSE	TRUE	FALSE	TRUE	Strongly Agree	Disagree	Neutral	Neutral	Strongly Agree	Neutral	Slightly Agree	Strongly Disagree	Disagree	Agree	Strongly Agree	Strongly Agree
I would like to participate in this study.	Equal to or more than twenty	Male	Second Year	Single	Village	Yes	Internet	TRUE	TRUE	FALSE	FALSE	TRUE	TRUE	TRUE	TRUE	FALSE	FALSE	FALSE	TRUE	TRUE	FALSE	TRUE	FALSE	TRUE	TRUE	TRUE	TRUE	TRUE	FALSE	FALSE	TRUE	TRUE	TRUE	FALSE	FALSE	FALSE	FALSE	Disagree	Disagree	Strongly Disagree	Strongly Disagree	Strongly Disagree	Disagree	Disagree	Disagree	Strongly Disagree	Strongly Disagree	Disagree	Strongly Disagree
I would like to participate in this study.	Less than twenty	Male	Second Year	Single	City	No	Internet	TRUE	TRUE	TRUE	TRUE	TRUE	TRUE	TRUE	TRUE	FALSE	FALSE	TRUE	FALSE	FALSE	TRUE	FALSE	FALSE	TRUE	FALSE	FALSE	FALSE	FALSE	TRUE	TRUE	FALSE	FALSE	TRUE	FALSE	TRUE	FALSE	TRUE	Neutral	Neutral	Slightly Agree	Slightly Disagree	Strongly Agree	Disagree	Strongly Agree	Agree	Neutral	Disagree	Agree	Slightly Agree
I would like to participate in this study.	Equal to or more than twenty	Female	Fifth Year	Single	City	No	Curriculum	FALSE	FALSE	FALSE	FALSE	TRUE	TRUE	FALSE	FALSE	FALSE	TRUE	TRUE	FALSE	TRUE	TRUE	TRUE	FALSE	TRUE	FALSE	TRUE	FALSE	FALSE	TRUE	TRUE	FALSE	FALSE	TRUE	TRUE	TRUE	FALSE	TRUE	Slightly Agree	Slightly Disagree	Disagree	Agree	Agree	Disagree	Strongly Agree	Neutral	Slightly Agree	Agree	Agree	Neutral
I would like to participate in this study.	Less than twenty	Male	Third Year	Single	City	No	Internet	TRUE	TRUE	FALSE	FALSE	TRUE	FALSE	TRUE	FALSE	TRUE	TRUE	TRUE	FALSE	FALSE	TRUE	TRUE	FALSE	TRUE	TRUE	TRUE	TRUE	FALSE	FALSE	TRUE	TRUE	TRUE	TRUE	TRUE	TRUE	TRUE	TRUE	Strongly Agree	Strongly Disagree	Agree	Neutral	Strongly Agree	Disagree	Agree	Agree	Disagree	Neutral	Agree	Strongly Agree
I would like to participate in this study.	Equal to or more than twenty	Female	Third Year	Single	City	No	Internet	TRUE	TRUE	FALSE	TRUE	TRUE	FALSE	TRUE	TRUE	TRUE	FALSE	TRUE	TRUE	TRUE	TRUE	FALSE	FALSE	TRUE	TRUE	TRUE	FALSE	TRUE	FALSE	FALSE	TRUE	TRUE	TRUE	TRUE	TRUE	TRUE	TRUE	Disagree	Slightly Disagree	Neutral	Neutral	Neutral	Neutral	Neutral	Slightly Disagree	Slightly Disagree	Disagree	Disagree	Strongly Disagree
I would like to participate in this study.	Equal to or more than twenty	Male	Third Year	Single	City	No	Internet	FALSE	FALSE	TRUE	FALSE	FALSE	FALSE	FALSE	FALSE	FALSE	FALSE	TRUE	TRUE	FALSE	TRUE	FALSE	FALSE	TRUE	TRUE	TRUE	TRUE	FALSE	TRUE	TRUE	TRUE	FALSE	FALSE	FALSE	FALSE	TRUE	TRUE	Slightly Disagree	Slightly Disagree	Slightly Disagree	Slightly Disagree	Slightly Disagree	Slightly Disagree	Slightly Disagree	Slightly Disagree	Slightly Disagree	Slightly Disagree	Slightly Disagree	Slightly Disagree
I would like to participate in this study.	Equal to or more than twenty	Female	Third Year	Single	Village	No	Internet	TRUE	FALSE	TRUE	FALSE	TRUE	TRUE	TRUE	TRUE	TRUE	TRUE	TRUE	FALSE	TRUE	FALSE	TRUE	FALSE	TRUE	TRUE	TRUE	FALSE	FALSE	TRUE	TRUE	TRUE	FALSE	TRUE	TRUE	TRUE	FALSE	TRUE	Agree	Strongly Disagree	Slightly Agree	Agree	Agree	Strongly Disagree	Strongly Agree	Slightly Agree	Disagree	Slightly Agree	Agree	Agree
I would like to participate in this study.	Less than twenty	Male	Second Year	Single	City	No	Curriculum	TRUE	TRUE	FALSE	FALSE	TRUE	FALSE	FALSE	TRUE	FALSE	TRUE	FALSE	FALSE	FALSE	FALSE	FALSE	TRUE	TRUE	TRUE	TRUE	TRUE	FALSE	TRUE	TRUE	FALSE	TRUE	TRUE	FALSE	TRUE	TRUE	TRUE	Neutral	Slightly Disagree	Slightly Agree	Agree	Strongly Agree	Strongly Disagree	Slightly Agree	Neutral	Agree	Strongly Agree	Agree	Strongly Agree
I would like to participate in this study.	Less than twenty	Female	Second Year	Single	City	No	Awareness Campaigns	FALSE	TRUE	TRUE	TRUE	TRUE	TRUE	TRUE	FALSE	TRUE	TRUE	TRUE	FALSE	TRUE	TRUE	TRUE	TRUE	TRUE	TRUE	TRUE	TRUE	FALSE	FALSE	TRUE	TRUE	FALSE	TRUE	TRUE	TRUE	TRUE	TRUE	Neutral	Disagree	Neutral	Disagree	Slightly Agree	Strongly Disagree	Agree	Neutral	Disagree	Slightly Agree	Neutral	Slightly Agree
I would like to participate in this study.	Equal to or more than twenty	Female	Sixth Year	Single	City	No	Curriculum	FALSE	TRUE	TRUE	FALSE	FALSE	TRUE	TRUE	TRUE	TRUE	TRUE	TRUE	FALSE	TRUE	TRUE	FALSE	FALSE	TRUE	TRUE	TRUE	TRUE	FALSE	TRUE	TRUE	TRUE	FALSE	TRUE	TRUE	TRUE	FALSE	TRUE	Neutral	Disagree	Neutral	Neutral	Neutral	Disagree	Agree	Slightly Agree	Neutral	Neutral	Agree	Agree
I would like to participate in this study.	Equal to or more than twenty	Female	Second Year	Single	City	No	Internet	TRUE	TRUE	TRUE	FALSE	TRUE	TRUE	FALSE	TRUE	TRUE	TRUE	FALSE	FALSE	TRUE	TRUE	TRUE	FALSE	TRUE	FALSE	FALSE	TRUE	TRUE	TRUE	TRUE	FALSE	FALSE	FALSE	TRUE	TRUE	TRUE	TRUE	Neutral	Neutral	Neutral	Neutral	Neutral	Neutral	Neutral	Neutral	Neutral	Neutral	Neutral	Neutral
I would like to participate in this study.	Less than twenty	Female	Second Year	Single	Village	Yes	Internet	TRUE	FALSE	TRUE	FALSE	TRUE	FALSE	TRUE	TRUE	FALSE	TRUE	TRUE	FALSE	TRUE	TRUE	TRUE	FALSE	TRUE	TRUE	FALSE	FALSE	FALSE	TRUE	TRUE	FALSE	FALSE	FALSE	TRUE	FALSE	TRUE	TRUE	Agree	Disagree	Agree	Disagree	Disagree	Disagree	Agree	Strongly Disagree	Agree	Agree	Strongly Agree	Strongly Agree
I would like to participate in this study.	Less than twenty	Female	Second Year	Single	City	Yes	Internet	FALSE	FALSE	TRUE	FALSE	FALSE	FALSE	TRUE	TRUE	TRUE	TRUE	TRUE	TRUE	TRUE	TRUE	TRUE	TRUE	TRUE	TRUE	TRUE	FALSE	FALSE	TRUE	TRUE	FALSE	FALSE	TRUE	TRUE	TRUE	TRUE	TRUE	Strongly Agree	Strongly Disagree	Neutral	Agree	Strongly Agree	Strongly Disagree	Agree	Slightly Agree	Disagree	Neutral	Strongly Agree	Agree
I would like to participate in this study.	Less than twenty	Female	Second Year	Single	Village	Yes	Internet	TRUE	TRUE	TRUE	FALSE	FALSE	TRUE	TRUE	FALSE	FALSE	TRUE	TRUE	TRUE	TRUE	TRUE	TRUE	FALSE	TRUE	TRUE	TRUE	TRUE	FALSE	TRUE	TRUE	TRUE	TRUE	FALSE	TRUE	TRUE	TRUE	TRUE	Strongly Agree	Strongly Agree	Disagree	Disagree	Disagree	Disagree	Strongly Agree	Slightly Disagree	Disagree	Disagree	Strongly Agree	Neutral
I would like to participate in this study.	Equal to or more than twenty	Female	Second Year	Single	City	Yes	Internet	TRUE	FALSE	FALSE	FALSE	FALSE	FALSE	TRUE	TRUE	TRUE	FALSE	TRUE	TRUE	FALSE	TRUE	TRUE	TRUE	TRUE	TRUE	FALSE	TRUE	FALSE	TRUE	TRUE	FALSE	TRUE	TRUE	TRUE	TRUE	FALSE	TRUE	Strongly Agree	Strongly Disagree	Slightly Agree	Strongly Agree	Strongly Agree	Strongly Disagree	Strongly Agree	Slightly Agree	Strongly Disagree	Strongly Agree	Strongly Agree	Strongly Agree
I would like to participate in this study.	Equal to or more than twenty	Male	Third Year	Single	City	No	Curriculum	TRUE	TRUE	FALSE	FALSE	TRUE	TRUE	TRUE	TRUE	TRUE	TRUE	TRUE	FALSE	TRUE	FALSE	TRUE	FALSE	TRUE	TRUE	TRUE	TRUE	FALSE	TRUE	TRUE	TRUE	FALSE	TRUE	TRUE	TRUE	TRUE	TRUE	Neutral	Strongly Disagree	Neutral	Neutral	Agree	Strongly Disagree	Slightly Agree	Disagree	Strongly Disagree	Slightly Disagree	Agree	Slightly Agree
I would like to participate in this study.	Equal to or more than twenty	Male	Fourth Year	Single	City	Yes	Internet	TRUE	TRUE	FALSE	TRUE	TRUE	TRUE	TRUE	FALSE	TRUE	TRUE	TRUE	TRUE	FALSE	TRUE	FALSE	TRUE	FALSE	TRUE	TRUE	TRUE	TRUE	FALSE	TRUE	TRUE	TRUE	TRUE	TRUE	FALSE	TRUE	FALSE	Slightly Disagree	Slightly Disagree	Disagree	Slightly Disagree	Slightly Disagree	Slightly Disagree	Slightly Disagree	Neutral	Neutral	Neutral	Slightly Disagree	Slightly Disagree
I would like to participate in this study.	Equal to or more than twenty	Male	Third Year	Single	Village	Yes	Curriculum	TRUE	TRUE	TRUE	FALSE	TRUE	FALSE	TRUE	TRUE	TRUE	FALSE	TRUE	FALSE	TRUE	TRUE	TRUE	TRUE	TRUE	FALSE	TRUE	TRUE	FALSE	FALSE	TRUE	TRUE	TRUE	TRUE	TRUE	TRUE	TRUE	FALSE	Slightly Disagree	Strongly Disagree	Slightly Disagree	Neutral	Neutral	Neutral	Strongly Agree	Disagree	Strongly Disagree	Strongly Agree	Agree	Agree
I would like to participate in this study.	Equal to or more than twenty	Female	Third Year	Single	City	Yes	Internet	FALSE	FALSE	TRUE	FALSE	TRUE	TRUE	TRUE	TRUE	TRUE	FALSE	TRUE	TRUE	TRUE	FALSE	TRUE	TRUE	TRUE	TRUE	TRUE	TRUE	FALSE	TRUE	FALSE	TRUE	TRUE	TRUE	TRUE	TRUE	FALSE	FALSE	Disagree	Disagree	Disagree	Disagree	Slightly Disagree	Disagree	Disagree	Disagree	Disagree	Disagree	Disagree	Disagree
I would like to participate in this study.	Equal to or more than twenty	Male	Second Year	Single	City	No	Internet	TRUE	TRUE	TRUE	FALSE	TRUE	TRUE	TRUE	TRUE	TRUE	TRUE	TRUE	FALSE	FALSE	FALSE	FALSE	TRUE	TRUE	TRUE	FALSE	FALSE	TRUE	TRUE	TRUE	TRUE	FALSE	FALSE	TRUE	TRUE	TRUE	FALSE	Agree	Strongly Disagree	Strongly Agree	Agree	Neutral	Disagree	Strongly Agree	Agree	Disagree	Agree	Strongly Agree	Agree
I would like to participate in this study.	Equal to or more than twenty	Male	Fourth Year	Single	Village	No	Curriculum	FALSE	TRUE	FALSE	FALSE	FALSE	TRUE	TRUE	FALSE	TRUE	FALSE	TRUE	TRUE	FALSE	TRUE	FALSE	FALSE	TRUE	FALSE	TRUE	TRUE	FALSE	TRUE	TRUE	FALSE	FALSE	TRUE	TRUE	TRUE	FALSE	TRUE	Slightly Disagree	Disagree	Slightly Disagree	Slightly Agree	Slightly Agree	Disagree	Strongly Agree	Slightly Disagree	Slightly Disagree	Slightly Disagree	Strongly Agree	Neutral
I would like to participate in this study.	Equal to or more than twenty	Female	Fourth Year	Single	Village	No	Internet	TRUE	TRUE	TRUE	FALSE	TRUE	TRUE	TRUE	TRUE	TRUE	FALSE	TRUE	FALSE	FALSE	TRUE	TRUE	TRUE	TRUE	FALSE	TRUE	TRUE	FALSE	FALSE	TRUE	TRUE	FALSE	FALSE	TRUE	TRUE	TRUE	FALSE	Agree	Disagree	Strongly Agree	Agree	Strongly Agree	Disagree	Strongly Agree	Disagree	Disagree	Agree	Agree	Disagree
I would like to participate in this study.	Equal to or more than twenty	Female	Third Year	Single	Village	No	Internet	TRUE	FALSE	FALSE	FALSE	TRUE	FALSE	FALSE	FALSE	FALSE	TRUE	FALSE	FALSE	FALSE	TRUE	TRUE	FALSE	TRUE	TRUE	TRUE	FALSE	FALSE	TRUE	FALSE	TRUE	FALSE	TRUE	TRUE	TRUE	TRUE	TRUE	Strongly Disagree	Slightly Agree	Disagree	Slightly Disagree	Slightly Disagree	Slightly Agree	Agree	Strongly Agree	Strongly Agree	Neutral	Agree	Slightly Agree
I would like to participate in this study.	Less than twenty	Female	Third Year	Single	City	Yes	Curriculum	TRUE	TRUE	TRUE	FALSE	TRUE	TRUE	TRUE	TRUE	TRUE	FALSE	TRUE	TRUE	TRUE	TRUE	TRUE	TRUE	TRUE	TRUE	TRUE	TRUE	TRUE	TRUE	TRUE	FALSE	FALSE	FALSE	TRUE	TRUE	TRUE	TRUE	Agree	Strongly Disagree	Agree	Slightly Agree	Agree	Strongly Disagree	Agree	Slightly Disagree	Strongly Disagree	Agree	Strongly Agree	Agree
I would like to participate in this study.	Less than twenty	Female	Second Year	Single	Village	No	Awareness Campaigns	FALSE	TRUE	FALSE	FALSE	TRUE	FALSE	TRUE	TRUE	TRUE	FALSE	TRUE	TRUE	FALSE	FALSE	TRUE	FALSE	TRUE	TRUE	FALSE	FALSE	FALSE	TRUE	TRUE	TRUE	FALSE	TRUE	TRUE	TRUE	TRUE	TRUE	Slightly Disagree	Slightly Disagree	Strongly Disagree	Disagree	Disagree	Disagree	Strongly Disagree	Slightly Disagree	Slightly Disagree	Strongly Disagree	Disagree	Disagree
I would like to participate in this study.	Equal to or more than twenty	Female	Fourth Year	Single	Village	Yes	Internet	FALSE	TRUE	TRUE	TRUE	TRUE	FALSE	FALSE	TRUE	FALSE	TRUE	TRUE	FALSE	TRUE	TRUE	FALSE	FALSE	TRUE	TRUE	TRUE	TRUE	TRUE	TRUE	TRUE	TRUE	TRUE	TRUE	TRUE	TRUE	FALSE	TRUE	Agree	Neutral	Slightly Disagree	Disagree	Neutral	Disagree	Strongly Agree	Neutral	Slightly Agree	Disagree	Agree	Agree
I would like to participate in this study.	Equal to or more than twenty	Male	Second Year	Single	City	No	Internet	TRUE	TRUE	FALSE	FALSE	TRUE	TRUE	TRUE	TRUE	FALSE	FALSE	FALSE	FALSE	TRUE	TRUE	FALSE	TRUE	TRUE	FALSE	FALSE	FALSE	FALSE	TRUE	FALSE	TRUE	FALSE	TRUE	TRUE	TRUE	TRUE	FALSE	Slightly Agree	Strongly Disagree	Agree	Strongly Agree	Strongly Agree	Strongly Disagree	Strongly Agree	Neutral	Neutral	Slightly Agree	Strongly Agree	Strongly Agree
I would like to participate in this study.	Equal to or more than twenty	Female	Fourth Year	Single	City	No	Curriculum	FALSE	TRUE	TRUE	FALSE	TRUE	TRUE	FALSE	FALSE	FALSE	TRUE	TRUE	FALSE	TRUE	TRUE	FALSE	FALSE	TRUE	TRUE	TRUE	TRUE	FALSE	TRUE	TRUE	TRUE	FALSE	FALSE	TRUE	TRUE	TRUE	TRUE	Neutral	Disagree	Agree	Neutral	Agree	Disagree	Agree	Disagree	Disagree	Agree	Agree	Agree
I would like to participate in this study.	Equal to or more than twenty	Male	Third Year	Single	Village	No	Internet	TRUE	TRUE	FALSE	FALSE	TRUE	TRUE	TRUE	TRUE	TRUE	TRUE	TRUE	FALSE	TRUE	TRUE	TRUE	TRUE	TRUE	TRUE	TRUE	TRUE	FALSE	TRUE	TRUE	TRUE	FALSE	TRUE	TRUE	TRUE	TRUE	TRUE	Agree	Strongly Disagree	Slightly Disagree	Strongly Agree	Strongly Agree	Strongly Agree	Slightly Agree	Disagree	Strongly Disagree	Agree	Agree	Agree
I would like to participate in this study.	Equal to or more than twenty	Male	Fourth Year	Single	City	No	Curriculum	FALSE	TRUE	TRUE	FALSE	FALSE	TRUE	FALSE	TRUE	FALSE	TRUE	TRUE	TRUE	TRUE	FALSE	TRUE	TRUE	TRUE	TRUE	TRUE	TRUE	TRUE	TRUE	TRUE	TRUE	TRUE	TRUE	TRUE	TRUE	TRUE	TRUE	Neutral	Strongly Disagree	Neutral	Neutral	Neutral	Neutral	Neutral	Neutral	Neutral	Neutral	Neutral	Neutral
I would like to participate in this study.	Equal to or more than twenty	Female	Second Year	Single	City	No	Internet	FALSE	TRUE	TRUE	FALSE	TRUE	TRUE	FALSE	FALSE	FALSE	TRUE	TRUE	TRUE	TRUE	FALSE	FALSE	FALSE	TRUE	TRUE	TRUE	TRUE	FALSE	TRUE	TRUE	TRUE	FALSE	FALSE	TRUE	TRUE	TRUE	TRUE	Disagree	Slightly Disagree	Slightly Agree	Strongly Disagree	Strongly Agree	Strongly Disagree	Strongly Agree	Neutral	Strongly Disagree	Neutral	Strongly Agree	Agree
I would like to participate in this study.	Equal to or more than twenty	Male	Third Year	Single	Village	No	Internet	FALSE	TRUE	TRUE	FALSE	FALSE	TRUE	FALSE	TRUE	TRUE	TRUE	TRUE	FALSE	TRUE	TRUE	TRUE	FALSE	TRUE	TRUE	TRUE	FALSE	FALSE	TRUE	FALSE	TRUE	FALSE	FALSE	TRUE	TRUE	FALSE	TRUE	Agree	Disagree	Neutral	Agree	Agree	Disagree	Agree	Agree	Disagree	Neutral	Strongly Agree	Slightly Agree
I would like to participate in this study.	Equal to or more than twenty	Male	Second Year	Single	Village	Yes	Internet	TRUE	TRUE	TRUE	FALSE	FALSE	FALSE	FALSE	FALSE	FALSE	TRUE	TRUE	FALSE	TRUE	FALSE	TRUE	FALSE	TRUE	TRUE	TRUE	TRUE	FALSE	TRUE	TRUE	FALSE	FALSE	FALSE	TRUE	TRUE	FALSE	TRUE	Slightly Agree	Strongly Disagree	Agree	Agree	Agree	Strongly Disagree	Agree	Neutral	Strongly Disagree	Agree	Agree	Agree
I would like to participate in this study.	Less than twenty	Male	Second Year	Single	Village	Yes	Internet	FALSE	TRUE	FALSE	FALSE	TRUE	TRUE	TRUE	FALSE	TRUE	FALSE	TRUE	FALSE	TRUE	TRUE	FALSE	FALSE	TRUE	TRUE	FALSE	TRUE	FALSE	TRUE	TRUE	TRUE	FALSE	TRUE	TRUE	TRUE	FALSE	TRUE	Agree	Strongly Disagree	Disagree	Strongly Disagree	Strongly Disagree	Neutral	Slightly Agree	Slightly Agree	Neutral	Strongly Agree	Strongly Agree	Slightly Agree
I would like to participate in this study.	Equal to or more than twenty	Male	Second Year	Single	City	No	Internet	FALSE	TRUE	FALSE	FALSE	FALSE	TRUE	TRUE	FALSE	FALSE	TRUE	FALSE	FALSE	TRUE	TRUE	FALSE	TRUE	FALSE	FALSE	TRUE	FALSE	FALSE	TRUE	TRUE	FALSE	TRUE	FALSE	TRUE	TRUE	TRUE	TRUE	Agree	Strongly Disagree	Neutral	Agree	Strongly Agree	Disagree	Strongly Agree	Strongly Agree	Disagree	Agree	Strongly Agree	Agree
I would like to participate in this study.	Equal to or more than twenty	Female	Third Year	Single	Camp	No	Internet	TRUE	FALSE	TRUE	FALSE	FALSE	TRUE	TRUE	TRUE	TRUE	TRUE	TRUE	TRUE	TRUE	TRUE	FALSE	TRUE	TRUE	TRUE	TRUE	TRUE	FALSE	TRUE	TRUE	TRUE	FALSE	TRUE	FALSE	TRUE	TRUE	TRUE	Neutral	Strongly Disagree	Agree	Disagree	Disagree	Strongly Disagree	Agree	Disagree	Disagree	Strongly Disagree	Disagree	Slightly Disagree
I would like to participate in this study.	Equal to or more than twenty	Male	Third Year	Single	Village	No	Internet	FALSE	TRUE	TRUE	FALSE	TRUE	FALSE	FALSE	FALSE	TRUE	FALSE	TRUE	FALSE	FALSE	TRUE	TRUE	TRUE	TRUE	FALSE	FALSE	FALSE	FALSE	TRUE	TRUE	TRUE	FALSE	TRUE	TRUE	TRUE	TRUE	TRUE	Slightly Agree	Neutral	Slightly Agree	Slightly Agree	Agree	Slightly Agree	Neutral	Neutral	Neutral	Neutral	Agree	Agree
I would like to participate in this study.	Equal to or more than twenty	Male	Second Year	Single	City	No	Internet	TRUE	FALSE	TRUE	FALSE	TRUE	TRUE	TRUE	TRUE	FALSE	FALSE	TRUE	FALSE	FALSE	FALSE	TRUE	FALSE	TRUE	TRUE	FALSE	FALSE	FALSE	TRUE	TRUE	TRUE	TRUE	TRUE	FALSE	TRUE	FALSE	TRUE	Strongly Agree	Strongly Agree	Strongly Agree	Strongly Agree	Strongly Agree	Strongly Agree	Strongly Agree	Strongly Agree	Strongly Agree	Strongly Agree	Strongly Agree	Strongly Agree
I would like to participate in this study.	Less than twenty	Male	Second Year	Single	City	No	Internet	FALSE	FALSE	FALSE	TRUE	TRUE	FALSE	FALSE	FALSE	TRUE	FALSE	TRUE	FALSE	TRUE	FALSE	FALSE	TRUE	TRUE	FALSE	TRUE	FALSE	TRUE	FALSE	FALSE	TRUE	FALSE	TRUE	FALSE	TRUE	FALSE	TRUE	Strongly Disagree	Disagree	Slightly Disagree	Disagree	Disagree	Strongly Disagree	Disagree	Strongly Disagree	Disagree	Neutral	Slightly Disagree	Neutral
I would like to participate in this study.	Equal to or more than twenty	Male	Fourth Year	Married	Village	No	Curriculum	FALSE	TRUE	TRUE	FALSE	FALSE	TRUE	TRUE	TRUE	TRUE	TRUE	TRUE	TRUE	TRUE	TRUE	TRUE	TRUE	TRUE	FALSE	FALSE	FALSE	FALSE	FALSE	TRUE	TRUE	TRUE	TRUE	TRUE	TRUE	TRUE	TRUE	Disagree	Disagree	Slightly Disagree	Slightly Disagree	Disagree	Disagree	Disagree	Disagree	Disagree	Disagree	Disagree	Disagree
I would like to participate in this study.	Equal to or more than twenty	Male	Fourth Year	Single	Village	Yes	Internet	FALSE	TRUE	TRUE	FALSE	TRUE	FALSE	FALSE	TRUE	FALSE	TRUE	TRUE	FALSE	TRUE	TRUE	FALSE	FALSE	TRUE	TRUE	TRUE	TRUE	TRUE	TRUE	TRUE	TRUE	TRUE	TRUE	TRUE	TRUE	TRUE	TRUE	Strongly Disagree	Strongly Disagree	Strongly Disagree	Strongly Disagree	Strongly Disagree	Strongly Disagree	Strongly Disagree	Strongly Disagree	Strongly Disagree	Strongly Disagree	Strongly Disagree	Strongly Disagree
I would like to participate in this study.	Equal to or more than twenty	Male	Fourth Year	Single	City	Yes	Curriculum	FALSE	TRUE	TRUE	FALSE	TRUE	FALSE	TRUE	TRUE	TRUE	FALSE	FALSE	TRUE	TRUE	TRUE	TRUE	TRUE	TRUE	TRUE	TRUE	FALSE	FALSE	TRUE	TRUE	FALSE	TRUE	TRUE	FALSE	FALSE	TRUE	TRUE	Strongly Agree	Disagree	Neutral	Strongly Agree	Neutral	Strongly Disagree	Agree	Strongly Disagree	Strongly Disagree	Neutral	Strongly Agree	Strongly Agree
I would like to participate in this study.	Less than twenty	Male	Second Year	Single	Village	No	Curriculum	TRUE	TRUE	FALSE	TRUE	TRUE	TRUE	FALSE	FALSE	FALSE	FALSE	TRUE	TRUE	TRUE	TRUE	FALSE	FALSE	TRUE	TRUE	TRUE	TRUE	FALSE	FALSE	TRUE	TRUE	TRUE	TRUE	TRUE	TRUE	FALSE	FALSE	Strongly Disagree	Neutral	Strongly Disagree	Agree	Neutral	Strongly Agree	Agree	Strongly Agree	Slightly Agree	Neutral	Strongly Agree	Agree
I would like to participate in this study.	Equal to or more than twenty	Female	Fourth Year	Single	City	No	Curriculum	FALSE	TRUE	TRUE	FALSE	TRUE	FALSE	TRUE	TRUE	FALSE	TRUE	TRUE	TRUE	TRUE	TRUE	FALSE	TRUE	TRUE	TRUE	TRUE	FALSE	FALSE	TRUE	TRUE	TRUE	FALSE	FALSE	TRUE	TRUE	FALSE	FALSE	Agree	Disagree	Slightly Agree	Neutral	Slightly Disagree	Agree	Slightly Agree	Agree	Slightly Agree	Agree	Disagree	Disagree
I would like to participate in this study.	Equal to or more than twenty	Female	Fifth Year	Single	Camp	No	Curriculum	FALSE	TRUE	TRUE	FALSE	TRUE	TRUE	FALSE	TRUE	FALSE	TRUE	TRUE	FALSE	TRUE	TRUE	TRUE	FALSE	TRUE	TRUE	TRUE	TRUE	FALSE	TRUE	TRUE	TRUE	FALSE	TRUE	FALSE	TRUE	FALSE	TRUE	Disagree	Strongly Disagree	Slightly Disagree	Neutral	Neutral	Strongly Disagree	Strongly Agree	Disagree	Strongly Agree	Strongly Agree	Agree	Agree
I would like to participate in this study.	Equal to or more than twenty	Female	Fourth Year	Single	City	No	Internet	FALSE	TRUE	TRUE	FALSE	FALSE	FALSE	FALSE	TRUE	TRUE	FALSE	TRUE	TRUE	TRUE	TRUE	FALSE	FALSE	TRUE	TRUE	FALSE	FALSE	FALSE	TRUE	TRUE	FALSE	TRUE	TRUE	TRUE	TRUE	TRUE	FALSE	Agree	Strongly Disagree	Agree	Slightly Disagree	Agree	Strongly Disagree	Agree	Strongly Disagree	Strongly Disagree	Slightly Agree	Strongly Agree	Agree
I would like to participate in this study.	Equal to or more than twenty	Male	Fifth Year	Single	City	Yes	Internet	TRUE	TRUE	TRUE	FALSE	TRUE	FALSE	FALSE	TRUE	TRUE	TRUE	TRUE	FALSE	TRUE	TRUE	TRUE	TRUE	TRUE	TRUE	TRUE	TRUE	FALSE	TRUE	TRUE	TRUE	FALSE	FALSE	TRUE	TRUE	FALSE	TRUE	Slightly Agree	Strongly Disagree	Agree	Neutral	Neutral	Neutral	Strongly Agree	Neutral	Agree	Agree	Strongly Agree	Agree
I would like to participate in this study.	Equal to or more than twenty	Female	Fifth Year	Single	City	No	Internet	TRUE	TRUE	FALSE	FALSE	TRUE	TRUE	TRUE	TRUE	TRUE	FALSE	TRUE	FALSE	TRUE	TRUE	TRUE	FALSE	FALSE	FALSE	FALSE	FALSE	FALSE	TRUE	TRUE	TRUE	FALSE	TRUE	TRUE	TRUE	FALSE	TRUE	Neutral	Disagree	Disagree	Neutral	Slightly Disagree	Slightly Disagree	Agree	Neutral	Slightly Disagree	Slightly Disagree	Agree	Slightly Agree
I would like to participate in this study.	Equal to or more than twenty	Female	Fifth Year	Single	City	No	Curriculum	TRUE	TRUE	TRUE	FALSE	FALSE	FALSE	TRUE	TRUE	TRUE	FALSE	TRUE	TRUE	TRUE	TRUE	TRUE	FALSE	TRUE	TRUE	TRUE	FALSE	FALSE	TRUE	TRUE	TRUE	FALSE	TRUE	TRUE	TRUE	TRUE	TRUE	Slightly Agree	Disagree	Neutral	Agree	Neutral	Disagree	Agree	Agree	Agree	Disagree	Slightly Agree	Slightly Agree
I would like to participate in this study.	Equal to or more than twenty	Male	Third Year	Single	City	No	Curriculum	FALSE	TRUE	TRUE	FALSE	TRUE	TRUE	FALSE	TRUE	FALSE	FALSE	TRUE	FALSE	TRUE	FALSE	TRUE	FALSE	TRUE	FALSE	TRUE	TRUE	FALSE	TRUE	TRUE	TRUE	FALSE	TRUE	FALSE	TRUE	TRUE	TRUE	Agree	Strongly Disagree	Agree	Slightly Agree	Strongly Agree	Disagree	Neutral	Disagree	Strongly Disagree	Agree	Strongly Agree	Strongly Agree
I would like to participate in this study.	Equal to or more than twenty	Female	Fourth Year	Single	City	Yes	Curriculum	FALSE	TRUE	FALSE	TRUE	TRUE	FALSE	FALSE	FALSE	FALSE	FALSE	TRUE	TRUE	TRUE	TRUE	FALSE	TRUE	FALSE	TRUE	TRUE	TRUE	FALSE	TRUE	TRUE	FALSE	FALSE	TRUE	TRUE	TRUE	TRUE	TRUE	Disagree	Disagree	Agree	Disagree	Neutral	Slightly Disagree	Slightly Agree	Strongly Disagree	Strongly Disagree	Agree	Agree	Agree
I would like to participate in this study.	Equal to or more than twenty	Male	Fourth Year	Single	Camp	No	Curriculum	FALSE	TRUE	FALSE	FALSE	TRUE	FALSE	FALSE	TRUE	TRUE	TRUE	TRUE	FALSE	TRUE	TRUE	FALSE	FALSE	FALSE	TRUE	TRUE	TRUE	FALSE	TRUE	TRUE	TRUE	FALSE	FALSE	TRUE	TRUE	TRUE	TRUE	Disagree	Slightly Disagree	Strongly Agree	Neutral	Agree	Slightly Disagree	Disagree	Agree	Neutral	Agree	Strongly Agree	Strongly Agree
I would like to participate in this study.	Equal to or more than twenty	Male	Fifth Year	Single	Village	Yes	Curriculum	FALSE	FALSE	FALSE	FALSE	FALSE	FALSE	TRUE	TRUE	TRUE	TRUE	TRUE	FALSE	TRUE	TRUE	TRUE	TRUE	FALSE	FALSE	TRUE	FALSE	FALSE	TRUE	TRUE	TRUE	FALSE	TRUE	TRUE	TRUE	TRUE	TRUE	Neutral	Disagree	Slightly Disagree	Slightly Disagree	Strongly Agree	Agree	Slightly Agree	Agree	Agree	Slightly Agree	Slightly Agree	Agree
I would like to participate in this study.	Equal to or more than twenty	Male	Fourth Year	Single	City	No	Awareness Campaigns	FALSE	FALSE	TRUE	FALSE	TRUE	FALSE	TRUE	TRUE	TRUE	TRUE	TRUE	TRUE	TRUE	TRUE	TRUE	FALSE	TRUE	TRUE	TRUE	TRUE	FALSE	TRUE	TRUE	TRUE	FALSE	TRUE	TRUE	TRUE	TRUE	TRUE	Strongly Disagree	Disagree	Disagree	Neutral	Disagree	Slightly Agree	Strongly Agree	Disagree	Slightly Disagree	Agree	Strongly Agree	Strongly Agree
I would like to participate in this study.	Equal to or more than twenty	Female	Fourth Year	Single	City	No	Curriculum	FALSE	FALSE	TRUE	FALSE	TRUE	FALSE	FALSE	TRUE	TRUE	FALSE	FALSE	FALSE	TRUE	TRUE	TRUE	FALSE	TRUE	TRUE	TRUE	TRUE	FALSE	TRUE	TRUE	FALSE	FALSE	TRUE	FALSE	TRUE	FALSE	TRUE	Disagree	Disagree	Neutral	Agree	Strongly Agree	Strongly Disagree	Disagree	Slightly Agree	Slightly Agree	Neutral	Agree	Agree
I would like to participate in this study.	Equal to or more than twenty	Female	Third Year	Single	City	Yes	Awareness Campaigns	TRUE	TRUE	FALSE	FALSE	TRUE	FALSE	FALSE	FALSE	FALSE	TRUE	TRUE	FALSE	TRUE	TRUE	TRUE	FALSE	TRUE	TRUE	TRUE	TRUE	FALSE	TRUE	TRUE	FALSE	FALSE	FALSE	TRUE	TRUE	TRUE	TRUE	Agree	Disagree	Strongly Agree	Neutral	Slightly Disagree	Neutral	Strongly Agree	Agree	Neutral	Neutral	Strongly Agree	Agree
I would like to participate in this study.	Equal to or more than twenty	Female	Fifth Year	Single	City	No	Curriculum	FALSE	FALSE	TRUE	FALSE	FALSE	FALSE	FALSE	FALSE	FALSE	TRUE	TRUE	TRUE	FALSE	TRUE	TRUE	FALSE	FALSE	TRUE	FALSE	TRUE	FALSE	TRUE	TRUE	FALSE	TRUE	FALSE	FALSE	FALSE	TRUE	TRUE	Strongly Disagree	Disagree	Slightly Disagree	Slightly Disagree	Slightly Disagree	Disagree	Slightly Agree	Disagree	Disagree	Slightly Agree	Slightly Disagree	Neutral
I would like to participate in this study.	Equal to or more than twenty	Female	Fifth Year	Single	City	No	Curriculum	TRUE	TRUE	FALSE	FALSE	TRUE	FALSE	TRUE	FALSE	TRUE	FALSE	TRUE	FALSE	FALSE	TRUE	TRUE	FALSE	TRUE	TRUE	TRUE	FALSE	FALSE	TRUE	TRUE	TRUE	FALSE	TRUE	TRUE	TRUE	TRUE	TRUE	Neutral	Disagree	Neutral	Neutral	Neutral	Disagree	Neutral	Slightly Agree	Agree	Agree	Slightly Agree	Neutral
I would like to participate in this study.	Equal to or more than twenty	Male	Fourth Year	Single	City	No	Curriculum	FALSE	TRUE	TRUE	FALSE	FALSE	FALSE	TRUE	TRUE	FALSE	TRUE	TRUE	FALSE	TRUE	TRUE	FALSE	TRUE	TRUE	TRUE	TRUE	FALSE	FALSE	TRUE	TRUE	TRUE	FALSE	FALSE	TRUE	TRUE	TRUE	FALSE	Disagree	Slightly Disagree	Disagree	Disagree	Slightly Disagree	Agree	Neutral	Slightly Agree	Slightly Agree	Slightly Agree	Disagree	Strongly Disagree
I would like to participate in this study.	Equal to or more than twenty	Female	Third Year	Single	City	No	Curriculum	TRUE	FALSE	FALSE	FALSE	TRUE	FALSE	TRUE	TRUE	FALSE	TRUE	TRUE	FALSE	FALSE	TRUE	TRUE	FALSE	TRUE	TRUE	TRUE	FALSE	FALSE	TRUE	TRUE	TRUE	FALSE	FALSE	TRUE	TRUE	TRUE	FALSE	Disagree	Agree	Agree	Disagree	Neutral	Slightly Agree	Agree	Disagree	Slightly Agree	Agree	Strongly Agree	Slightly Agree
I would like to participate in this study.	Equal to or more than twenty	Female	Fifth Year	Single	Village	No	Awareness Campaigns	TRUE	TRUE	FALSE	TRUE	TRUE	TRUE	TRUE	TRUE	FALSE	FALSE	TRUE	FALSE	FALSE	TRUE	FALSE	TRUE	TRUE	TRUE	TRUE	FALSE	FALSE	TRUE	TRUE	TRUE	FALSE	FALSE	TRUE	TRUE	TRUE	TRUE	Slightly Agree	Disagree	Disagree	Slightly Disagree	Agree	Disagree	Neutral	Slightly Agree	Disagree	Neutral	Agree	Agree
I would like to participate in this study.	Equal to or more than twenty	Female	Fifth Year	Single	Village	No	Curriculum	FALSE	TRUE	TRUE	FALSE	FALSE	TRUE	TRUE	TRUE	FALSE	TRUE	TRUE	TRUE	TRUE	TRUE	TRUE	TRUE	TRUE	TRUE	TRUE	TRUE	TRUE	TRUE	TRUE	FALSE	TRUE	TRUE	TRUE	TRUE	TRUE	FALSE	Slightly Disagree	Slightly Disagree	Disagree	Disagree	Strongly Disagree	Strongly Disagree	Disagree	Slightly Disagree	Disagree	Strongly Disagree	Strongly Disagree	Disagree
I would like to participate in this study.	Equal to or more than twenty	Female	Fourth Year	Single	City	No	Curriculum	TRUE	TRUE	TRUE	FALSE	TRUE	TRUE	TRUE	TRUE	FALSE	FALSE	TRUE	TRUE	TRUE	TRUE	FALSE	FALSE	TRUE	TRUE	TRUE	FALSE	FALSE	TRUE	TRUE	TRUE	TRUE	TRUE	TRUE	TRUE	TRUE	TRUE	Neutral	Slightly Disagree	Agree	Agree	Disagree	Slightly Disagree	Neutral	Neutral	Slightly Agree	Agree	Strongly Agree	Agree
I would like to participate in this study.	Equal to or more than twenty	Female	Third Year	Single	Village	No	Internet	TRUE	FALSE	TRUE	FALSE	FALSE	TRUE	TRUE	FALSE	TRUE	TRUE	TRUE	TRUE	FALSE	TRUE	TRUE	FALSE	TRUE	FALSE	FALSE	TRUE	TRUE	TRUE	TRUE	FALSE	FALSE	FALSE	TRUE	TRUE	TRUE	TRUE	Disagree	Slightly Disagree	Slightly Disagree	Slightly Disagree	Slightly Disagree	Strongly Disagree	Strongly Disagree	Strongly Disagree	Slightly Disagree	Slightly Disagree	Slightly Disagree	Slightly Disagree
I would like to participate in this study.	Equal to or more than twenty	Female	Fourth Year	Single	Village	No	Awareness Campaigns	FALSE	TRUE	FALSE	FALSE	FALSE	TRUE	FALSE	TRUE	FALSE	FALSE	TRUE	FALSE	TRUE	TRUE	FALSE	FALSE	TRUE	TRUE	TRUE	TRUE	FALSE	TRUE	TRUE	TRUE	FALSE	TRUE	FALSE	TRUE	FALSE	TRUE	Agree	Strongly Disagree	Neutral	Neutral	Strongly Agree	Disagree	Neutral	Disagree	Disagree	Disagree	Slightly Disagree	Slightly Agree
I would like to participate in this study.	Equal to or more than twenty	Male	Fifth Year	Single	Village	Yes	Curriculum	TRUE	TRUE	TRUE	FALSE	FALSE	FALSE	FALSE	FALSE	TRUE	TRUE	TRUE	FALSE	FALSE	FALSE	FALSE	FALSE	FALSE	TRUE	TRUE	FALSE	FALSE	TRUE	FALSE	TRUE	FALSE	FALSE	FALSE	TRUE	TRUE	TRUE	Disagree	Strongly Disagree	Disagree	Strongly Disagree	Disagree	Slightly Disagree	Strongly Disagree	Disagree	Disagree	Strongly Disagree	Strongly Disagree	Strongly Disagree
I would like to participate in this study.	Equal to or more than twenty	Male	Fourth Year	Single	Village	Yes	Curriculum	TRUE	TRUE	TRUE	TRUE	TRUE	FALSE	FALSE	TRUE	TRUE	FALSE	TRUE	FALSE	TRUE	TRUE	FALSE	TRUE	FALSE	TRUE	FALSE	FALSE	FALSE	TRUE	TRUE	FALSE	TRUE	FALSE	FALSE	TRUE	TRUE	TRUE	Strongly Disagree	Slightly Disagree	Disagree	Disagree	Strongly Disagree	Disagree	Strongly Disagree	Disagree	Strongly Disagree	Slightly Disagree	Strongly Disagree	Disagree
I would like to participate in this study.	Equal to or more than twenty	Male	Sixth Year	Single	City	No	Curriculum	FALSE	TRUE	FALSE	FALSE	TRUE	TRUE	TRUE	FALSE	FALSE	FALSE	TRUE	FALSE	TRUE	TRUE	TRUE	FALSE	TRUE	TRUE	TRUE	TRUE	FALSE	TRUE	TRUE	TRUE	FALSE	FALSE	FALSE	TRUE	TRUE	TRUE	Slightly Agree	Disagree	Disagree	Strongly Disagree	Neutral	Disagree	Agree	Agree	Slightly Agree	Slightly Agree	Agree	Slightly Agree
I would like to participate in this study.	Equal to or more than twenty	Female	Sixth Year	Single	City	Yes	Internet	FALSE	TRUE	TRUE	FALSE	FALSE	FALSE	TRUE	TRUE	TRUE	TRUE	TRUE	FALSE	TRUE	TRUE	TRUE	FALSE	TRUE	TRUE	TRUE	TRUE	FALSE	TRUE	FALSE	TRUE	FALSE	TRUE	TRUE	TRUE	TRUE	TRUE	Strongly Agree	Strongly Disagree	Disagree	Strongly Agree	Strongly Agree	Strongly Disagree	Agree	Strongly Disagree	Neutral	Strongly Agree	Strongly Agree	Strongly Agree
I would like to participate in this study.	Less than twenty	Male	Second Year	Single	City	No	Curriculum	TRUE	TRUE	FALSE	FALSE	TRUE	TRUE	TRUE	FALSE	FALSE	FALSE	FALSE	FALSE	TRUE	TRUE	TRUE	TRUE	TRUE	TRUE	TRUE	TRUE	TRUE	TRUE	TRUE	TRUE	TRUE	TRUE	TRUE	FALSE	TRUE	TRUE	Neutral	Slightly Disagree	Slightly Agree	Slightly Disagree	Slightly Agree	Disagree	Agree	Neutral	Neutral	Neutral	Strongly Disagree	Slightly Agree
I would like to participate in this study.	Less than twenty	Male	Second Year	Single	City	No	Internet	FALSE	TRUE	TRUE	FALSE	FALSE	TRUE	TRUE	FALSE	TRUE	TRUE	FALSE	TRUE	TRUE	FALSE	TRUE	FALSE	TRUE	TRUE	TRUE	TRUE	TRUE	TRUE	FALSE	TRUE	TRUE	TRUE	FALSE	TRUE	TRUE	TRUE	Disagree	Slightly Disagree	Slightly Disagree	Disagree	Slightly Disagree	Disagree	Slightly Disagree	Slightly Agree	Slightly Agree	Disagree	Disagree	Slightly Disagree
I would like to participate in this study.	Less than twenty	Female	Second Year	Single	City	No	Internet	TRUE	TRUE	TRUE	TRUE	FALSE	FALSE	FALSE	FALSE	FALSE	TRUE	TRUE	TRUE	TRUE	TRUE	FALSE	FALSE	TRUE	TRUE	FALSE	TRUE	FALSE	TRUE	TRUE	TRUE	FALSE	TRUE	TRUE	TRUE	FALSE	TRUE	Neutral	Strongly Disagree	Slightly Agree	Neutral	Strongly Agree	Strongly Disagree	Agree	Neutral	Strongly Disagree	Strongly Agree	Strongly Agree	Strongly Agree
I would like to participate in this study.	Less than twenty	Male	Second Year	Single	City	No	Internet	FALSE	TRUE	TRUE	TRUE	TRUE	TRUE	FALSE	TRUE	FALSE	TRUE	TRUE	FALSE	FALSE	TRUE	FALSE	FALSE	TRUE	TRUE	TRUE	TRUE	FALSE	TRUE	TRUE	TRUE	FALSE	TRUE	TRUE	TRUE	FALSE	TRUE	Strongly Agree	Disagree	Neutral	Neutral	Agree	Disagree	Slightly Agree	Slightly Agree	Agree	Strongly Agree	Strongly Agree	Strongly Agree
I would like to participate in this study.	Less than twenty	Female	Second Year	Single	Village	No	Internet	TRUE	TRUE	TRUE	FALSE	TRUE	TRUE	TRUE	FALSE	TRUE	FALSE	TRUE	FALSE	TRUE	TRUE	TRUE	FALSE	TRUE	FALSE	TRUE	FALSE	FALSE	FALSE	TRUE	TRUE	TRUE	TRUE	FALSE	TRUE	TRUE	TRUE	Strongly Disagree	Strongly Agree	Strongly Disagree	Strongly Disagree	Disagree	Slightly Agree	Strongly Agree	Strongly Agree	Slightly Agree	Strongly Agree	Neutral	Strongly Agree
I would like to participate in this study.	Less than twenty	Female	Second Year	Single	Village	No	Internet	FALSE	TRUE	FALSE	TRUE	TRUE	TRUE	FALSE	TRUE	FALSE	FALSE	TRUE	TRUE	TRUE	TRUE	TRUE	FALSE	FALSE	TRUE	FALSE	FALSE	FALSE	TRUE	TRUE	TRUE	FALSE	TRUE	FALSE	TRUE	TRUE	TRUE	Neutral	Neutral	Disagree	Slightly Disagree	Neutral	Slightly Agree	Slightly Agree	Slightly Agree	Neutral	Slightly Agree	Agree	Agree
I would like to participate in this study.	Equal to or more than twenty	Female	Second Year	Single	City	Yes	Internet	FALSE	FALSE	TRUE	FALSE	TRUE	TRUE	TRUE	TRUE	TRUE	FALSE	TRUE	FALSE	FALSE	TRUE	FALSE	FALSE	TRUE	TRUE	TRUE	FALSE	FALSE	TRUE	TRUE	TRUE	TRUE	TRUE	TRUE	FALSE	TRUE	FALSE	Agree	Disagree	Slightly Disagree	Disagree	Disagree	Agree	Strongly Disagree	Agree	Slightly Disagree	Slightly Disagree	Strongly Agree	Agree
I would like to participate in this study.	Equal to or more than twenty	Male	Sixth Year	Single	City	Yes	Curriculum	FALSE	TRUE	TRUE	FALSE	TRUE	TRUE	FALSE	FALSE	FALSE	TRUE	TRUE	TRUE	TRUE	TRUE	TRUE	FALSE	TRUE	TRUE	TRUE	TRUE	TRUE	TRUE	TRUE	FALSE	FALSE	TRUE	TRUE	FALSE	TRUE	FALSE	Strongly Disagree	Slightly Disagree	Disagree	Disagree	Slightly Disagree	Strongly Disagree	Disagree	Disagree	Strongly Disagree	Disagree	Disagree	Strongly Disagree
I would like to participate in this study.	Equal to or more than twenty	Male	Fourth Year	Single	City	No	Curriculum	TRUE	FALSE	FALSE	TRUE	TRUE	TRUE	FALSE	TRUE	FALSE	TRUE	TRUE	FALSE	TRUE	FALSE	FALSE	TRUE	TRUE	TRUE	TRUE	FALSE	TRUE	TRUE	TRUE	TRUE	TRUE	TRUE	TRUE	TRUE	TRUE	FALSE	Neutral	Disagree	Strongly Agree	Slightly Agree	Strongly Agree	Agree	Strongly Agree	Strongly Agree	Agree	Strongly Agree	Strongly Agree	Slightly Agree
I would like to participate in this study.	Equal to or more than twenty	Male	Sixth Year	Single	City	No	Curriculum	FALSE	TRUE	FALSE	FALSE	TRUE	FALSE	FALSE	FALSE	FALSE	TRUE	TRUE	FALSE	TRUE	TRUE	TRUE	FALSE	FALSE	TRUE	TRUE	TRUE	FALSE	TRUE	FALSE	TRUE	FALSE	TRUE	TRUE	TRUE	TRUE	TRUE	Slightly Agree	Slightly Agree	Disagree	Slightly Disagree	Neutral	Neutral	Strongly Agree	Slightly Disagree	Slightly Agree	Strongly Agree	Slightly Agree	Neutral
I would like to participate in this study.	Equal to or more than twenty	Male	Fifth Year	Single	City	Yes	Internet	FALSE	TRUE	TRUE	FALSE	TRUE	TRUE	TRUE	TRUE	TRUE	TRUE	TRUE	FALSE	TRUE	TRUE	FALSE	TRUE	TRUE	TRUE	TRUE	TRUE	FALSE	TRUE	FALSE	TRUE	FALSE	FALSE	FALSE	TRUE	TRUE	TRUE	Agree	Strongly Disagree	Agree	Agree	Agree	Strongly Disagree	Agree	Slightly Disagree	Slightly Agree	Agree	Agree	Strongly Agree
I would like to participate in this study.	Equal to or more than twenty	Male	Fifth Year	Single	City	Yes	Curriculum	FALSE	TRUE	FALSE	FALSE	TRUE	FALSE	TRUE	FALSE	TRUE	TRUE	FALSE	FALSE	FALSE	TRUE	TRUE	FALSE	TRUE	TRUE	FALSE	TRUE	FALSE	TRUE	TRUE	FALSE	FALSE	TRUE	TRUE	TRUE	FALSE	TRUE	Strongly Agree	Disagree	Neutral	Strongly Agree	Strongly Agree	Disagree	Agree	Agree	Agree	Slightly Disagree	Neutral	Strongly Agree
I would like to participate in this study.	Equal to or more than twenty	Male	Sixth Year	Single	City	Yes	Curriculum	FALSE	FALSE	FALSE	TRUE	TRUE	FALSE	FALSE	TRUE	FALSE	FALSE	TRUE	TRUE	TRUE	TRUE	TRUE	FALSE	TRUE	TRUE	TRUE	TRUE	FALSE	FALSE	TRUE	TRUE	TRUE	TRUE	TRUE	TRUE	TRUE	TRUE	Neutral	Neutral	Neutral	Neutral	Neutral	Neutral	Neutral	Neutral	Neutral	Neutral	Neutral	Neutral
I would like to participate in this study.	Equal to or more than twenty	Male	Sixth Year	Single	Village	No	Curriculum	FALSE	FALSE	FALSE	FALSE	FALSE	TRUE	FALSE	FALSE	FALSE	TRUE	TRUE	FALSE	TRUE	TRUE	FALSE	FALSE	TRUE	TRUE	TRUE	FALSE	FALSE	TRUE	TRUE	FALSE	FALSE	TRUE	TRUE	TRUE	FALSE	TRUE	Disagree	Agree	Strongly Disagree	Slightly Agree	Agree	Disagree	Agree	Slightly Agree	Neutral	Agree	Agree	Agree
I would like to participate in this study.	Equal to or more than twenty	Male	Sixth Year	Single	City	No	Internet	TRUE	TRUE	FALSE	FALSE	TRUE	FALSE	FALSE	FALSE	FALSE	TRUE	TRUE	TRUE	FALSE	TRUE	FALSE	TRUE	TRUE	FALSE	TRUE	FALSE	FALSE	TRUE	TRUE	TRUE	TRUE	TRUE	TRUE	TRUE	FALSE	FALSE	Neutral	Disagree	Slightly Disagree	Slightly Disagree	Disagree	Slightly Disagree	Slightly Agree	Neutral	Slightly Disagree	Slightly Agree	Agree	Neutral
I would like to participate in this study.	Equal to or more than twenty	Male	Sixth Year	Single	Camp	Yes	Internet	FALSE	FALSE	FALSE	FALSE	TRUE	FALSE	FALSE	FALSE	FALSE	TRUE	TRUE	FALSE	TRUE	TRUE	TRUE	FALSE	TRUE	TRUE	TRUE	TRUE	FALSE	FALSE	TRUE	TRUE	FALSE	TRUE	FALSE	TRUE	FALSE	TRUE	Strongly Agree	Strongly Disagree	Disagree	Agree	Agree	Disagree	Strongly Agree	Disagree	Disagree	Agree	Strongly Agree	Strongly Agree
I would like to participate in this study.	Equal to or more than twenty	Male	Fourth Year	Single	City	No	Internet	FALSE	TRUE	TRUE	FALSE	TRUE	FALSE	TRUE	TRUE	FALSE	TRUE	TRUE	TRUE	FALSE	TRUE	FALSE	FALSE	TRUE	TRUE	TRUE	FALSE	FALSE	TRUE	TRUE	TRUE	FALSE	TRUE	TRUE	TRUE	TRUE	FALSE	Slightly Disagree	Neutral	Neutral	Disagree	Slightly Disagree	Neutral	Slightly Disagree	Disagree	Neutral	Slightly Disagree	Agree	Neutral
I would like to participate in this study.	Equal to or more than twenty	Male	Sixth Year	Single	City	No	Curriculum	FALSE	TRUE	TRUE	FALSE	TRUE	FALSE	FALSE	FALSE	FALSE	FALSE	TRUE	FALSE	TRUE	TRUE	TRUE	FALSE	TRUE	TRUE	TRUE	FALSE	FALSE	TRUE	TRUE	FALSE	FALSE	FALSE	TRUE	TRUE	TRUE	TRUE	Agree	Slightly Agree	Slightly Disagree	Neutral	Slightly Agree	Disagree	Agree	Slightly Agree	Slightly Agree	Slightly Agree	Agree	Neutral
I would like to participate in this study.	Equal to or more than twenty	Female	Fifth Year	Single	City	No	Curriculum	FALSE	TRUE	TRUE	FALSE	FALSE	TRUE	TRUE	FALSE	TRUE	TRUE	TRUE	FALSE	TRUE	TRUE	TRUE	FALSE	TRUE	TRUE	TRUE	FALSE	TRUE	TRUE	FALSE	TRUE	FALSE	FALSE	TRUE	TRUE	FALSE	TRUE	Slightly Agree	Neutral	Agree	Disagree	Strongly Agree	Disagree	Strongly Agree	Slightly Agree	Neutral	Disagree	Strongly Agree	Strongly Agree
I would like to participate in this study.	Less than twenty	Female	Second Year	Single	City	No	Internet	FALSE	TRUE	TRUE	FALSE	TRUE	TRUE	FALSE	TRUE	FALSE	FALSE	TRUE	FALSE	TRUE	TRUE	TRUE	FALSE	TRUE	TRUE	TRUE	TRUE	FALSE	TRUE	TRUE	FALSE	FALSE	TRUE	TRUE	TRUE	FALSE	TRUE	Disagree	Slightly Disagree	Strongly Disagree	Slightly Disagree	Strongly Agree	Disagree	Strongly Agree	Strongly Agree	Disagree	Agree	Strongly Agree	Strongly Agree
I would like to participate in this study.	Less than twenty	Female	Second Year	Single	City	Yes	Internet	TRUE	FALSE	TRUE	FALSE	TRUE	FALSE	TRUE	TRUE	FALSE	TRUE	FALSE	FALSE	TRUE	TRUE	TRUE	TRUE	TRUE	TRUE	TRUE	FALSE	TRUE	TRUE	TRUE	FALSE	FALSE	TRUE	FALSE	FALSE	TRUE	FALSE	Disagree	Slightly Disagree	Strongly Disagree	Neutral	Strongly Disagree	Slightly Disagree	Slightly Disagree	Strongly Disagree	Neutral	Strongly Disagree	Neutral	Neutral
I would like to participate in this study.	Less than twenty	Female	Second Year	Single	City	No	Internet	FALSE	TRUE	FALSE	TRUE	TRUE	TRUE	FALSE	TRUE	FALSE	TRUE	TRUE	FALSE	TRUE	TRUE	FALSE	FALSE	FALSE	TRUE	TRUE	TRUE	FALSE	TRUE	TRUE	TRUE	TRUE	TRUE	TRUE	TRUE	TRUE	FALSE	Disagree	Disagree	Neutral	Neutral	Strongly Agree	Disagree	Agree	Agree	Disagree	Neutral	Agree	Disagree
I would like to participate in this study.	Less than twenty	Male	Second Year	Single	City	Yes	Internet	TRUE	TRUE	FALSE	TRUE	FALSE	TRUE	TRUE	TRUE	TRUE	TRUE	TRUE	TRUE	TRUE	TRUE	TRUE	TRUE	TRUE	TRUE	FALSE	TRUE	TRUE	TRUE	TRUE	TRUE	FALSE	TRUE	TRUE	TRUE	FALSE	TRUE	Agree	Disagree	Disagree	Strongly Agree	Strongly Agree	Strongly Disagree	Agree	Slightly Agree	Slightly Agree	Slightly Agree	Slightly Agree	Disagree
I would like to participate in this study.	Equal to or more than twenty	Male	Fifth Year	Single	City	No	Curriculum	FALSE	TRUE	FALSE	FALSE	TRUE	TRUE	TRUE	TRUE	TRUE	TRUE	TRUE	FALSE	TRUE	TRUE	TRUE	TRUE	TRUE	TRUE	TRUE	TRUE	FALSE	TRUE	TRUE	TRUE	FALSE	TRUE	TRUE	TRUE	FALSE	TRUE	Slightly Agree	Disagree	Agree	Agree	Neutral	Disagree	Agree	Neutral	Slightly Agree	Agree	Agree	Agree
I would like to participate in this study.	Less than twenty	Female	Second Year	Single	Village	No	Awareness Campaigns	FALSE	TRUE	TRUE	TRUE	TRUE	FALSE	TRUE	FALSE	TRUE	TRUE	TRUE	FALSE	TRUE	TRUE	FALSE	FALSE	TRUE	FALSE	FALSE	TRUE	TRUE	TRUE	TRUE	FALSE	TRUE	TRUE	TRUE	TRUE	TRUE	TRUE	Agree	Disagree	Neutral	Disagree	Neutral	Neutral	Neutral	Neutral	Neutral	Neutral	Agree	Agree
I would like to participate in this study.	Equal to or more than twenty	Male	Sixth Year	Single	Village	No	Curriculum	TRUE	FALSE	FALSE	FALSE	TRUE	FALSE	FALSE	FALSE	FALSE	FALSE	TRUE	FALSE	TRUE	TRUE	TRUE	FALSE	TRUE	TRUE	TRUE	TRUE	FALSE	TRUE	TRUE	FALSE	TRUE	TRUE	FALSE	TRUE	TRUE	TRUE	Neutral	Strongly Disagree	Slightly Agree	Neutral	Strongly Agree	Strongly Disagree	Strongly Agree	Disagree	Agree	Strongly Agree	Strongly Agree	Slightly Agree
I would like to participate in this study.	Equal to or more than twenty	Female	Sixth Year	Single	Village	Yes	Curriculum	TRUE	FALSE	FALSE	FALSE	FALSE	FALSE	FALSE	FALSE	FALSE	TRUE	TRUE	TRUE	TRUE	TRUE	TRUE	TRUE	TRUE	TRUE	TRUE	TRUE	TRUE	TRUE	TRUE	FALSE	TRUE	TRUE	TRUE	TRUE	TRUE	FALSE	Agree	Disagree	Slightly Agree	Slightly Agree	Agree	Slightly Disagree	Agree	Slightly Disagree	Agree	Agree	Agree	Slightly Disagree
I would like to participate in this study.	Less than twenty	Female	Second Year	Single	Village	No	Internet	FALSE	TRUE	TRUE	FALSE	TRUE	FALSE	FALSE	FALSE	FALSE	TRUE	TRUE	TRUE	FALSE	TRUE	FALSE	TRUE	TRUE	TRUE	TRUE	FALSE	FALSE	TRUE	TRUE	TRUE	TRUE	FALSE	FALSE	TRUE	TRUE	TRUE	Neutral	Slightly Agree	Disagree	Slightly Disagree	Slightly Agree	Slightly Disagree	Slightly Agree	Neutral	Disagree	Slightly Agree	Slightly Disagree	Neutral
I would like to participate in this study.	Equal to or more than twenty	Female	Sixth Year	Married	City	No	Curriculum	TRUE	TRUE	FALSE	FALSE	TRUE	TRUE	FALSE	TRUE	FALSE	TRUE	TRUE	TRUE	TRUE	TRUE	FALSE	FALSE	TRUE	TRUE	TRUE	FALSE	FALSE	TRUE	TRUE	TRUE	FALSE	TRUE	FALSE	TRUE	TRUE	TRUE	Disagree	Disagree	Agree	Strongly Disagree	Slightly Disagree	Neutral	Slightly Agree	Strongly Agree	Strongly Agree	Neutral	Slightly Disagree	Disagree
I would like to participate in this study.	Equal to or more than twenty	Female	Sixth Year	Single	City	No	Curriculum	FALSE	TRUE	TRUE	FALSE	FALSE	TRUE	FALSE	FALSE	FALSE	FALSE	TRUE	TRUE	TRUE	TRUE	TRUE	TRUE	TRUE	TRUE	TRUE	TRUE	FALSE	TRUE	TRUE	TRUE	FALSE	TRUE	TRUE	TRUE	TRUE	TRUE	Neutral	Slightly Disagree	Agree	Neutral	Agree	Neutral	Strongly Agree	Slightly Agree	Slightly Agree	Agree	Strongly Agree	Agree
I would like to participate in this study.	Equal to or more than twenty	Male	Sixth Year	Married	Village	Yes	Awareness Campaigns	FALSE	TRUE	FALSE	FALSE	FALSE	TRUE	FALSE	FALSE	TRUE	TRUE	TRUE	FALSE	FALSE	TRUE	FALSE	FALSE	TRUE	TRUE	TRUE	FALSE	FALSE	FALSE	TRUE	TRUE	FALSE	TRUE	TRUE	TRUE	FALSE	TRUE	Strongly Agree	Disagree	Strongly Disagree	Disagree	Agree	Disagree	Strongly Disagree	Agree	Agree	Slightly Agree	Disagree	Disagree
I would like to participate in this study.	Equal to or more than twenty	Male	Fifth Year	Single	Village	Yes	Curriculum	TRUE	FALSE	TRUE	FALSE	TRUE	FALSE	TRUE	FALSE	TRUE	TRUE	FALSE	FALSE	FALSE	FALSE	TRUE	TRUE	TRUE	FALSE	FALSE	FALSE	FALSE	FALSE	FALSE	TRUE	TRUE	FALSE	TRUE	FALSE	FALSE	TRUE	Strongly Disagree	Slightly Disagree	Slightly Agree	Strongly Agree	Slightly Agree	Slightly Agree	Slightly Disagree	Slightly Disagree	Slightly Disagree	Strongly Disagree	Disagree	Strongly Disagree
I would like to participate in this study.	Equal to or more than twenty	Female	Sixth Year	Single	Village	No	Curriculum	FALSE	TRUE	FALSE	FALSE	TRUE	FALSE	TRUE	FALSE	FALSE	FALSE	TRUE	TRUE	TRUE	TRUE	FALSE	FALSE	FALSE	FALSE	TRUE	FALSE	FALSE	FALSE	TRUE	TRUE	TRUE	TRUE	FALSE	FALSE	TRUE	TRUE	Strongly Disagree	Disagree	Disagree	Disagree	Disagree	Disagree	Disagree	Disagree	Disagree	Disagree	Disagree	Disagree
I would like to participate in this study.	Equal to or more than twenty	Female	Fourth Year	Single	Village	No	Curriculum	FALSE	FALSE	TRUE	FALSE	TRUE	TRUE	FALSE	TRUE	FALSE	TRUE	TRUE	FALSE	TRUE	TRUE	TRUE	FALSE	TRUE	TRUE	TRUE	FALSE	FALSE	TRUE	TRUE	FALSE	FALSE	FALSE	TRUE	TRUE	FALSE	TRUE	Disagree	Agree	Neutral	Disagree	Disagree	Disagree	Agree	Slightly Agree	Slightly Agree	Slightly Agree	Strongly Agree	Slightly Agree
I would like to participate in this study.	Equal to or more than twenty	Female	Sixth Year	Single	Village	Yes	Curriculum	FALSE	TRUE	TRUE	FALSE	TRUE	FALSE	FALSE	TRUE	FALSE	FALSE	TRUE	FALSE	TRUE	TRUE	TRUE	FALSE	TRUE	TRUE	TRUE	TRUE	TRUE	TRUE	TRUE	TRUE	FALSE	TRUE	TRUE	TRUE	TRUE	TRUE	Agree	Agree	Slightly Agree	Neutral	Agree	Neutral	Agree	Neutral	Slightly Agree	Neutral	Agree	Agree
I would like to participate in this study.	Equal to or more than twenty	Female	Sixth Year	Single	City	No	Internet	FALSE	TRUE	TRUE	FALSE	TRUE	TRUE	TRUE	FALSE	TRUE	TRUE	TRUE	TRUE	TRUE	TRUE	TRUE	FALSE	TRUE	TRUE	TRUE	FALSE	FALSE	TRUE	TRUE	TRUE	TRUE	TRUE	TRUE	TRUE	TRUE	TRUE	Strongly Agree	Strongly Disagree	Agree	Slightly Agree	Slightly Agree	Slightly Disagree	Strongly Agree	Agree	Slightly Disagree	Slightly Agree	Strongly Agree	Strongly Agree
I would like to participate in this study.	Equal to or more than twenty	Female	Sixth Year	Single	City	No	Curriculum	FALSE	TRUE	TRUE	FALSE	TRUE	TRUE	TRUE	TRUE	TRUE	TRUE	TRUE	FALSE	TRUE	TRUE	TRUE	FALSE	TRUE	TRUE	TRUE	TRUE	FALSE	TRUE	TRUE	TRUE	FALSE	FALSE	TRUE	TRUE	TRUE	TRUE	Neutral	Disagree	Neutral	Neutral	Neutral	Disagree	Agree	Slightly Agree	Slightly Disagree	Neutral	Strongly Agree	Neutral
[truncated: 8 more columns]
